# Supplementary material for: (E)-1-(2,4-Di­nitro­benzyl­idene)-2,2-di­phenyl­hydrazine
Source: Acta Crystallogr Sect E Struct Rep Online. 2013 Jun 8;69(Pt 7):o1039. doi: 10.1107/S1600536813014360 (PMC3772472; doi:10.1107/S1600536813014360)
Supplement: Supplementary file 1 [file e-69-o1039-sup1.cif]

##############################################################################
#                                                                            #
# This CIF contains the data in a paper accepted for publication in          #
# Acta Crystallographica Section E. It conforms to the requirements of       #
# Notes for Authors for Acta Crystallographica Section E, and has been       #
# peer reviewed under the auspices of the IUCr Commission on Journals.       #
#                                                                            #
# Full details of the Crystallographic Information File format               #
# are given in the paper "The Crystallographic Information File (CIF):       #
# a New Standard Archive File for Crystallography" by S. R. Hall, F. H.      #
# Allen and I. D. Brown [Acta Cryst. (1991), A47, 655-685].                  #
#                                                                            #
# The current version of the core CIF dictionary is obtainable from          #
# ftp://ftp.iucr.org/pub/cif_core.dic.                                       #
#                                                                            #
# Software is freely available for graphical display of the structure(s)     #
# in this CIF. For information consult the CIF software page                 #
# http://www.iucr.org/resources/cif/software.                                #
#                                                                            #
# This file may be used for bona fide research purposes within the           #
# scientific community so long as proper attribution is given to the journal # 
# article from which it was obtained.                                        #
#                                                                            #
##############################################################################
data_global
_audit_creation_method     'WinGX routine CIF_UPDATE'
_audit_conform_dict_name     cif_core.dic
_audit_conform_dict_version     2.4
_journal_date_recd_electronic     2013-05-21
_journal_date_accepted     2013-05-24
_journal_name_full     'Acta Crystallographica, Section E'
_journal_year     2013
_journal_volume     69
_journal_issue      7
_journal_page_first     o1039
_journal_page_last     o1039
_journal_paper_category     QO
_journal_paper_doi     10.1107/S1600536813014360
_journal_coeditor_code     BT6909
_publ_contact_author_name     'Mel\'endrez-Lu\'evano, Ruth'
_publ_contact_author_address
;
Facultad de Ciencias Qu\'imicas
Benem\'erita Universidad Aut\'onoma de
Puebla 72570, Puebla, Pue., Mexico
;
_publ_contact_author_email     ruthmelendrez@gmail.com
_publ_contact_author_fax     '+52(222)2295500'
_publ_contact_author_phone     '+52(222)2443106'
_publ_section_title
;
(<i>E</i>)-1-(2,4-Dinitrobenzylidene)-2,2-diphenylhydrazine
;
loop_
    _publ_author_name
    _publ_author_footnote
    _publ_author_address
    'Mel\'endrez-Lu\'evano, Ruth' .
;
Facultad de Ciencias Qu\'imicas
Benem\'erita Universidad Aut\'onoma de Puebla 72570, Puebla, Pue., Mexico
;
    'Cabrera-Vivas, Blanca M.' ?
;
Facultad de Ciencias Qu\'imicas
Benem\'erita Universidad Aut\'onoma de Puebla 72570, Puebla, Pue., Mexico
;
    'Flores-Alamo, Marcos' .
;
Facultad de Qu\'imica
Universidad Nacional Aut\'onoma de Mexico
04510 M\'exico DF, Mexico
;
    'Ramirez, Juan C.' .
;
Facultad de Ciencias Qu\'imicas
Benem\'erita Universidad Aut\'onoma de Puebla 72570, Puebla, Pue., Mexico
;
    'Conde-S\'anchez, Pedro' .
;
Facultad de Ciencias Qu\'imicas
Benem\'erita Universidad Aut\'onoma de Puebla 72570, Puebla, Pue., Mexico
;
_publ_section_synopsis     .
data_I
_audit_creation_method     'WinGX routine CIF_UPDATE'
_audit_conform_dict_name     cif_core.dic
_audit_conform_dict_version     2.4
_chemical_name_systematic
;
(<i>E</i>)- 1-(2,4-Dinitrobenzylidene)-2,2-diphenylhydrazine
;
_chemical_formula_moiety     'C19 H14 N4 O4'
_chemical_formula_sum     'C19 H14 N4 O4'
_chemical_formula_iupac     'C19 H14 N4 O4'
_chemical_formula_weight     362.34
_space_group_crystal_system     triclinic
_space_group_name_H-M_alt     'P -1'
_space_group_name_Hall     '-P 1'
loop_
    _space_group_symop_operation_xyz
    'x, y, z'
    '-x, -y, -z'
_cell_length_a     7.0288(6)
_cell_length_b     13.5001(7)
_cell_length_c     17.9271(11)
_cell_angle_alpha     91.878(5)
_cell_angle_beta     93.431(6)
_cell_angle_gamma     91.548(6)
_cell_volume     1696.4(2)
_cell_formula_units_Z     4
_cell_measurement_reflns_used     4321
_cell_measurement_theta_min     3.4106
_cell_measurement_theta_max     25.9999
_cell_measurement_temperature     298(2)
_exptl_crystal_description     prism
_exptl_crystal_colour     red
_exptl_crystal_size_max     0.5862
_exptl_crystal_size_mid     0.3754
_exptl_crystal_size_min     0.1214
_exptl_crystal_density_diffrn     1.419
_exptl_crystal_density_method     'not measured'
_exptl_crystal_F_000     752
loop_
    _exptl_crystal_face_index_h
    _exptl_crystal_face_index_k
    _exptl_crystal_face_index_l
    _exptl_crystal_face_perp_dist
    0 0 1 0.0607
    0 0 -1 0.0607
    0 -1 0 0.1877
    0 1 0 0.1877
    -1 1 0 0.3647
    1 -1 0 0.1614
    -1 -1 0 0.3089
    1 1 0 0.1899
_exptl_absorpt_coefficient_mu     0.103
_exptl_absorpt_correction_type     analytical
_exptl_absorpt_process_details
;
(CrysAlis PRO; Oxford Diffraction, 2009)
;
_exptl_absorpt_correction_T_min     0.955
_exptl_absorpt_correction_T_max     0.988
_exptl_special_details     ?
_diffrn_ambient_temperature     298(2)
_diffrn_radiation_type     MoK\a
_diffrn_radiation_wavelength     0.71073
_diffrn_radiation_monochromator     graphite
_diffrn_measurement_device_type
                                   'Oxford Diffraction Xcalibur (Atlas, Gemini)'
_diffrn_measurement_method     '\w scans'
_diffrn_detector_area_resol_mean     10.4685
_diffrn_reflns_number     13303
_diffrn_reflns_av_R_equivalents     0.0277
_diffrn_reflns_theta_min     3.42
_diffrn_reflns_theta_max     26.06
_diffrn_reflns_theta_full     26.06
_diffrn_measured_fraction_theta_max     0.997
_diffrn_measured_fraction_theta_full     0.997
_diffrn_reflns_limit_h_min     -8
_diffrn_reflns_limit_h_max     7
_diffrn_reflns_limit_k_min     -13
_diffrn_reflns_limit_k_max     16
_diffrn_reflns_limit_l_min     -21
_diffrn_reflns_limit_l_max     22
_refine_special_details
;
Refinement of <i>F</i>^2^ against ALL reflections. The weighted <i>R</i>-factor
<i>wR</i> and goodness of fit <i>S</i> are based on <i>F</i>^2^, conventional
<i>R</i>-factors <i>R</i> are based on <i>F</i>, with <i>F</i> set to zero for
negative <i>F</i>^2^. The threshold expression of <i>F</i>^2^ >
2\s(<i>F</i>^2^) is used only for calculating <i>R</i>-factors(gt) <i>etc</i>.
and is not relevant to the choice of reflections for refinement.
<i>R</i>-factors based on <i>F</i>^2^ are statistically about twice as large
as those based on <i>F</i>, and <i>R</i>- factors based on ALL data will be
even larger.
;
_reflns_number_total     6694
_reflns_number_gt     3465
_reflns_threshold_expression     I>2\s(I)
_refine_ls_structure_factor_coef     Fsqd
_refine_ls_matrix_type     full
_refine_ls_R_factor_all     0.0914
_refine_ls_R_factor_gt     0.0396
_refine_ls_wR_factor_gt     0.0725
_refine_ls_wR_factor_ref     0.0794
_refine_ls_goodness_of_fit_ref     1.006
_refine_ls_restrained_S_all     1.006
_refine_ls_number_reflns     6694
_refine_ls_number_parameters     487
_refine_ls_number_restraints     0
_refine_ls_hydrogen_treatment     constr
_refine_ls_weighting_scheme     calc
_refine_ls_weighting_details
                 'calc w=1/[\s^2^(Fo^2^)+(0.0255P)^2^] where P=(Fo^2^+2Fc^2^)/3'
_atom_sites_solution_hydrogens     geom
_atom_sites_solution_primary     direct
_atom_sites_solution_secondary     difmap
_refine_ls_shift/su_max     0.001
_refine_ls_shift/su_mean     0
_refine_diff_density_max     0.143
_refine_diff_density_min     -0.2
_refine_ls_extinction_method     none
loop_
    _atom_type_symbol
    _atom_type_description
    _atom_type_scat_dispersion_real
    _atom_type_scat_dispersion_imag
    _atom_type_scat_source
    C C 0.0033 0.0016 'International Tables Vol C Tables 4.2.6.8 and 6.1.1.4'
    H H 0 0 'International Tables Vol C Tables 4.2.6.8 and 6.1.1.4'
    N N 0.0061 0.0033 'International Tables Vol C Tables 4.2.6.8 and 6.1.1.4'
    O O 0.0106 0.006 'International Tables Vol C Tables 4.2.6.8 and 6.1.1.4'
_computing_data_collection
;
CrysAlis CCD (Oxford Diffraction, 2009)
;
_computing_cell_refinement
;
CrysAlis RED (Oxford Diffraction, 2009)
;
_computing_data_reduction
;
CrysAlis RED (Oxford Diffraction, 2009)
;
_computing_structure_solution     'SHELXS97 (Sheldrick, 2008)'
_computing_structure_refinement     'SHELXL97 (Sheldrick, 2008)'
_computing_molecular_graphics
 'ORTEP-3 for Windows (Farrugia, 2012) and Mercury (Macrae <i>et al.</i>, 2006)'
_computing_publication_material     'WinGX (Farrugia, 2012)'
loop_
    _atom_site_type_symbol
    _atom_site_label
    _atom_site_fract_x
    _atom_site_fract_y
    _atom_site_fract_z
    _atom_site_U_iso_or_equiv
    _atom_site_adp_type
    _atom_site_calc_flag
    _atom_site_refinement_flags
    _atom_site_occupancy
    _atom_site_symmetry_multiplicity
    _atom_site_disorder_assembly
    _atom_site_disorder_group
    C C1A 0.3668(2) -0.02195(12) 0.81399(8) 0.0351(4) Uani d . 1 1 . .
    C C2A 0.3795(2) -0.12554(12) 0.81250(8) 0.0351(4) Uani d . 1 1 . .
    C C3A 0.3529(2) -0.18098(12) 0.87481(8) 0.0410(4) Uani d . 1 1 . .
    H H3A 0.3639 -0.2495 0.8725 0.049 Uiso calc R 1 1 . .
    C C4A 0.3103(2) -0.13346(13) 0.93960(8) 0.0412(4) Uani d . 1 1 . .
    C C5A 0.2958(2) -0.03170(13) 0.94464(9) 0.0475(5) Uani d . 1 1 . .
    H H5A 0.2669 -0.0001 0.9893 0.057 Uiso calc R 1 1 . .
    C C6A 0.3250(2) 0.02177(13) 0.88257(8) 0.0448(4) Uani d . 1 1 . .
    H H6A 0.3166 0.0904 0.8862 0.054 Uiso calc R 1 1 . .
    C C7A 0.3967(2) 0.04206(13) 0.75145(9) 0.0416(4) Uani d . 1 1 . .
    H H7A 0.4005 0.0166 0.7027 0.05 Uiso calc R 1 1 . .
    C C8A 0.4850(2) 0.29930(12) 0.73592(9) 0.0380(4) Uani d . 1 1 . .
    C C9A 0.5557(2) 0.32258(13) 0.80812(9) 0.0443(4) Uani d . 1 1 . .
    H H9A 0.5802 0.2725 0.8414 0.053 Uiso calc R 1 1 . .
    C C10A 0.5895(2) 0.42039(15) 0.83049(10) 0.0528(5) Uani d . 1 1 . .
    H H10A 0.6363 0.4358 0.8792 0.063 Uiso calc R 1 1 . .
    C C11A 0.5552(3) 0.49555(14) 0.78203(12) 0.0597(5) Uani d . 1 1 . .
    H H11A 0.5781 0.5614 0.7977 0.072 Uiso calc R 1 1 . .
    C C12A 0.4870(3) 0.47210(14) 0.71041(11) 0.0573(5) Uani d . 1 1 . .
    H H12A 0.4641 0.5225 0.6772 0.069 Uiso calc R 1 1 . .
    C C13A 0.4517(2) 0.37495(13) 0.68692(10) 0.0493(5) Uani d . 1 1 . .
    H H13A 0.4054 0.3601 0.638 0.059 Uiso calc R 1 1 . .
    C C14A 0.4312(3) 0.17046(12) 0.63452(9) 0.0436(4) Uani d . 1 1 . .
    C C15A 0.5912(3) 0.17379(13) 0.59397(10) 0.0556(5) Uani d . 1 1 . .
    H H15A 0.7088 0.1936 0.6169 0.067 Uiso calc R 1 1 . .
    C C16A 0.5746(3) 0.14724(15) 0.51853(11) 0.0667(6) Uani d . 1 1 . .
    H H16A 0.6818 0.15 0.4905 0.08 Uiso calc R 1 1 . .
    C C17A 0.4022(4) 0.11692(15) 0.48480(11) 0.0685(6) Uani d . 1 1 . .
    H H17A 0.3926 0.0983 0.4343 0.082 Uiso calc R 1 1 . .
    C C18A 0.2445(3) 0.11405(15) 0.52541(10) 0.0679(6) Uani d . 1 1 . .
    H H18A 0.1273 0.0933 0.5025 0.082 Uiso calc R 1 1 . .
    C C19A 0.2574(3) 0.14172(14) 0.60044(10) 0.0563(5) Uani d . 1 1 . .
    H H19A 0.1489 0.1409 0.6277 0.068 Uiso calc R 1 1 . .
    N N1A 0.41773(19) 0.13568(10) 0.76728(7) 0.0412(4) Uani d . 1 1 . .
    N N2A 0.4450(2) 0.19996(10) 0.71228(7) 0.0460(4) Uani d . 1 1 . .
    N N3A 0.4219(2) -0.18328(11) 0.74490(8) 0.0446(4) Uani d . 1 1 . .
    N N4A 0.2742(2) -0.19203(14) 1.00492(9) 0.0588(4) Uani d . 1 1 . .
    O O1A 0.4180(2) -0.14424(10) 0.68499(7) 0.0713(4) Uani d . 1 1 . .
    O O2A 0.4573(2) -0.27067(10) 0.75110(7) 0.0690(4) Uani d . 1 1 . .
    O O3A 0.2800(2) -0.28198(11) 0.99918(7) 0.0854(5) Uani d . 1 1 . .
    O O4A 0.2412(2) -0.14791(11) 1.06275(7) 0.0868(5) Uani d . 1 1 . .
    C C1B 1.0722(2) 0.48446(12) 0.81436(8) 0.0360(4) Uani d . 1 1 . .
    C C2B 1.0599(2) 0.38024(12) 0.81056(8) 0.0362(4) Uani d . 1 1 . .
    C C3B 1.1091(2) 0.32368(13) 0.87149(9) 0.0437(4) Uani d . 1 1 . .
    H H3B 1.0986 0.2549 0.8675 0.052 Uiso calc R 1 1 . .
    C C4B 1.1730(2) 0.36977(13) 0.93732(9) 0.0431(4) Uani d . 1 1 . .
    C C5B 1.1862(2) 0.47202(13) 0.94478(9) 0.0472(5) Uani d . 1 1 . .
    H H5B 1.2284 0.5031 0.9901 0.057 Uiso calc R 1 1 . .
    C C6B 1.1357(2) 0.52650(13) 0.88409(9) 0.0462(5) Uani d . 1 1 . .
    H H6B 1.1441 0.5953 0.8895 0.055 Uiso calc R 1 1 . .
    C C7B 1.0249(2) 0.54984(13) 0.75336(9) 0.0418(4) Uani d . 1 1 . .
    H H7B 1.006 0.5257 0.7042 0.05 Uiso calc R 1 1 . .
    C C8B 0.9320(2) 0.80531(12) 0.73992(9) 0.0388(4) Uani d . 1 1 . .
    C C9B 0.8888(2) 0.82648(13) 0.81281(9) 0.0457(5) Uani d . 1 1 . .
    H H9B 0.8825 0.776 0.8467 0.055 Uiso calc R 1 1 . .
    C C10B 0.8550(2) 0.92275(14) 0.83500(10) 0.0538(5) Uani d . 1 1 . .
    H H10B 0.8278 0.937 0.8843 0.065 Uiso calc R 1 1 . .
    C C11B 0.8608(2) 0.99803(14) 0.78533(11) 0.0578(5) Uani d . 1 1 . .
    H H11B 0.838 1.0628 0.8009 0.069 Uiso calc R 1 1 . .
    C C12B 0.9002(3) 0.97709(14) 0.71319(11) 0.0549(5) Uani d . 1 1 . .
    H H12B 0.903 1.0278 0.6794 0.066 Uiso calc R 1 1 . .
    C C13B 0.9361(2) 0.88092(13) 0.68955(10) 0.0482(5) Uani d . 1 1 . .
    H H13B 0.9628 0.8672 0.6401 0.058 Uiso calc R 1 1 . .
    C C14B 0.9507(3) 0.67717(12) 0.63857(9) 0.0427(4) Uani d . 1 1 . .
    C C15B 1.1080(3) 0.66776(14) 0.59758(10) 0.0567(5) Uani d . 1 1 . .
    H H15B 1.2294 0.6803 0.62 0.068 Uiso calc R 1 1 . .
    C C16B 1.0852(3) 0.63946(15) 0.52263(11) 0.0677(6) Uani d . 1 1 . .
    H H16B 1.1914 0.6339 0.4944 0.081 Uiso calc R 1 1 . .
    C C17B 0.9074(4) 0.61979(15) 0.49027(11) 0.0685(6) Uani d . 1 1 . .
    H H17B 0.8927 0.6 0.44 0.082 Uiso calc R 1 1 . .
    C C18B 0.7515(3) 0.62890(16) 0.53095(11) 0.0694(6) Uani d . 1 1 . .
    H H18B 0.6305 0.6152 0.5085 0.083 Uiso calc R 1 1 . .
    C C19B 0.7723(3) 0.65841(14) 0.60565(10) 0.0562(5) Uani d . 1 1 . .
    H H19B 0.6654 0.6655 0.6334 0.067 Uiso calc R 1 1 . .
    N N1B 1.01036(19) 0.64297(11) 0.77055(7) 0.0423(4) Uani d . 1 1 . .
    N N2B 0.9722(2) 0.70762(10) 0.71597(7) 0.0464(4) Uani d . 1 1 . .
    N N3B 0.99175(19) 0.32343(12) 0.74256(8) 0.0462(4) Uani d . 1 1 . .
    N N4B 1.2312(2) 0.31012(14) 1.00096(9) 0.0610(5) Uani d . 1 1 . .
    O O1B 0.9506(2) 0.36593(10) 0.68571(7) 0.0697(4) Uani d . 1 1 . .
    O O2B 0.9778(2) 0.23333(10) 0.74548(7) 0.0749(4) Uani d . 1 1 . .
    O O3B 1.2219(2) 0.22001(11) 0.99330(8) 0.0905(5) Uani d . 1 1 . .
    O O4B 1.2854(2) 0.35333(11) 1.05901(7) 0.0901(5) Uani d . 1 1 . .
loop_
    _atom_site_aniso_label
    _atom_site_aniso_U_11
    _atom_site_aniso_U_22
    _atom_site_aniso_U_33
    _atom_site_aniso_U_12
    _atom_site_aniso_U_13
    _atom_site_aniso_U_23
    C1A 0.0376(10) 0.0321(10) 0.0351(9) -0.0016(8) -0.0020(7) 0.0028(8)
    C2A 0.0374(10) 0.0326(10) 0.0348(9) -0.0022(8) 0.0020(7) -0.0018(8)
    C3A 0.0477(11) 0.0318(10) 0.0430(10) -0.0044(8) -0.0008(8) 0.0051(9)
    C4A 0.0549(12) 0.0377(11) 0.0304(9) -0.0075(9) -0.0021(8) 0.0077(8)
    C5A 0.0645(13) 0.0428(12) 0.0344(10) -0.0035(9) 0.0010(8) -0.0039(9)
    C6A 0.0660(13) 0.0305(10) 0.0377(10) 0.0005(9) 0.0036(8) 0.0008(8)
    C7A 0.0545(12) 0.0338(11) 0.0365(10) -0.0010(8) 0.0022(8) 0.0034(8)
    C8A 0.0429(11) 0.0321(10) 0.0395(10) 0.0000(8) 0.0043(8) 0.0072(9)
    C9A 0.0516(12) 0.0378(12) 0.0439(11) 0.0003(9) 0.0039(8) 0.0046(9)
    C10A 0.0499(13) 0.0520(13) 0.0559(12) -0.0037(10) 0.0062(9) -0.0088(11)
    C11A 0.0595(14) 0.0357(12) 0.0846(15) -0.0021(10) 0.0140(11) -0.0042(12)
    C12A 0.0649(14) 0.0379(13) 0.0707(14) 0.0035(10) 0.0090(10) 0.0150(11)
    C13A 0.0572(13) 0.0409(12) 0.0499(11) -0.0004(9) 0.0013(9) 0.0089(10)
    C14A 0.0618(13) 0.0313(10) 0.0375(10) -0.0030(9) 0.0005(9) 0.0074(8)
    C15A 0.0662(14) 0.0489(13) 0.0523(12) -0.0005(10) 0.0063(10) 0.0056(10)
    C16A 0.0890(18) 0.0579(14) 0.0563(14) 0.0077(12) 0.0275(12) 0.0038(11)
    C17A 0.111(2) 0.0536(14) 0.0410(12) -0.0023(13) 0.0057(13) -0.0003(10)
    C18A 0.0920(18) 0.0619(15) 0.0474(13) -0.0137(12) -0.0101(11) 0.0053(11)
    C19A 0.0671(14) 0.0579(14) 0.0437(11) -0.0080(10) 0.0036(9) 0.0064(10)
    N1A 0.0517(9) 0.0342(9) 0.0375(8) -0.0021(7) -0.0003(6) 0.0072(7)
    N2A 0.0691(11) 0.0348(9) 0.0336(8) -0.0071(7) 0.0006(7) 0.0058(7)
    N3A 0.0510(10) 0.0381(10) 0.0448(9) -0.0026(7) 0.0079(7) -0.0020(8)
    N4A 0.0820(13) 0.0540(12) 0.0399(10) -0.0132(9) 0.0016(8) 0.0081(9)
    O1A 0.1278(13) 0.0501(9) 0.0383(7) 0.0053(8) 0.0231(7) 0.0027(7)
    O2A 0.1049(12) 0.0346(9) 0.0691(9) 0.0124(7) 0.0155(7) -0.0033(7)
    O3A 0.1557(16) 0.0426(9) 0.0587(9) -0.0129(9) 0.0137(9) 0.0140(8)
    O4A 0.1535(15) 0.0685(11) 0.0396(8) -0.0074(10) 0.0179(8) 0.0064(8)
    C1B 0.0402(11) 0.0340(11) 0.0345(9) 0.0021(8) 0.0068(7) 0.0026(8)
    C2B 0.0395(10) 0.0354(10) 0.0339(9) 0.0030(8) 0.0038(7) -0.0022(8)
    C3B 0.0516(12) 0.0352(11) 0.0452(11) 0.0066(9) 0.0070(8) 0.0042(9)
    C4B 0.0538(12) 0.0420(12) 0.0351(10) 0.0103(9) 0.0069(8) 0.0083(9)
    C5B 0.0643(13) 0.0458(12) 0.0317(10) 0.0033(9) 0.0039(8) -0.0017(9)
    C6B 0.0635(13) 0.0340(11) 0.0409(10) 0.0002(9) 0.0032(8) 0.0002(9)
    C7B 0.0538(12) 0.0366(11) 0.0349(9) 0.0008(8) 0.0020(8) 0.0031(9)
    C8B 0.0406(11) 0.0339(11) 0.0414(10) 0.0024(8) -0.0027(7) 0.0046(9)
    C9B 0.0490(12) 0.0419(12) 0.0460(11) 0.0007(9) 0.0008(8) 0.0024(9)
    C10B 0.0548(13) 0.0503(13) 0.0556(12) 0.0033(10) 0.0030(9) -0.0098(10)
    C11B 0.0521(13) 0.0383(12) 0.0818(15) 0.0026(9) -0.0021(10) -0.0079(11)
    C12B 0.0593(13) 0.0368(12) 0.0689(14) 0.0008(9) -0.0005(10) 0.0126(11)
    C13B 0.0557(12) 0.0423(12) 0.0466(11) 0.0039(9) 0.0006(8) 0.0067(10)
    C14B 0.0629(13) 0.0317(10) 0.0343(10) 0.0052(9) 0.0050(9) 0.0068(8)
    C15B 0.0675(14) 0.0511(13) 0.0512(12) 0.0017(10) 0.0044(10) -0.0021(10)
    C16B 0.0894(18) 0.0611(15) 0.0548(14) 0.0069(12) 0.0220(12) -0.0021(11)
    C17B 0.109(2) 0.0566(14) 0.0399(12) 0.0101(13) 0.0019(13) -0.0022(10)
    C18B 0.0815(17) 0.0714(16) 0.0530(13) 0.0022(12) -0.0137(11) -0.0016(12)
    C19B 0.0649(14) 0.0565(13) 0.0473(12) 0.0032(10) 0.0021(10) 0.0032(10)
    N1B 0.0517(9) 0.0372(9) 0.0382(8) 0.0025(7) 0.0024(6) 0.0059(7)
    N2B 0.0725(11) 0.0360(9) 0.0311(8) 0.0110(8) 0.0003(7) 0.0069(7)
    N3B 0.0502(10) 0.0421(11) 0.0461(9) 0.0024(8) 0.0040(7) -0.0042(8)
    N4B 0.0870(13) 0.0562(12) 0.0406(10) 0.0167(10) 0.0008(8) 0.0087(9)
    O1B 0.1135(12) 0.0541(9) 0.0390(7) -0.0086(8) -0.0118(7) 0.0014(7)
    O2B 0.1153(13) 0.0330(9) 0.0734(10) 0.0007(8) -0.0151(8) -0.0063(7)
    O3B 0.1567(16) 0.0456(10) 0.0692(10) 0.0218(10) -0.0085(9) 0.0147(9)
    O4B 0.1533(16) 0.0728(11) 0.0427(9) 0.0195(10) -0.0149(9) 0.0048(8)
_geom_special_details
;
All s.u.'s (except the s.u. in the dihedral angle between two l.s. planes) are
estimated using the full covariance matrix. The cell s.u.'s are taken into
account individually in the estimation of s.u.'s in distances, angles and
torsion angles; correlations between s.u.'s in cell parameters are only used
when they are defined by crystal symmetry. An approximate (isotropic)
treatment of cell s.u.'s is used for estimating s.u.'s involving l.s. planes.
;
loop_
    _geom_bond_atom_site_label_1
    _geom_bond_atom_site_label_2
    _geom_bond_site_symmetry_2
    _geom_bond_distance
    _geom_bond_publ_flag
    C1A C6A . 1.397(2) ?
    C1A C2A . 1.403(2) ?
    C1A C7A . 1.459(2) ?
    C2A C3A . 1.3839(19) ?
    C2A N3A . 1.469(2) .
    C3A C4A . 1.361(2) ?
    C3A H3A . 0.93 ?
    C4A C5A . 1.381(2) ?
    C4A N4A . 1.4650(19) ?
    C5A C6A . 1.369(2) ?
    C5A H5A . 0.93 ?
    C6A H6A . 0.93 ?
    C7A N1A . 1.2888(19) .
    C7A H7A . 0.93 ?
    C8A C9A . 1.381(2) ?
    C8A C13A . 1.384(2) ?
    C8A N2A . 1.409(2) ?
    C9A C10A . 1.378(2) ?
    C9A H9A . 0.93 ?
    C10A C11A . 1.374(2) ?
    C10A H10A . 0.93 ?
    C11A C12A . 1.368(2) ?
    C11A H11A . 0.93 ?
    C12A C13A . 1.376(2) ?
    C12A H12A . 0.93 ?
    C13A H13A . 0.93 ?
    C14A C19A . 1.373(2) ?
    C14A C15A . 1.376(2) ?
    C14A N2A . 1.434(2) ?
    C15A C16A . 1.385(2) ?
    C15A H15A . 0.93 ?
    C16A C17A . 1.368(3) ?
    C16A H16A . 0.93 ?
    C17A C18A . 1.362(3) ?
    C17A H17A . 0.93 ?
    C18A C19A . 1.381(2) ?
    C18A H18A . 0.93 ?
    C19A H19A . 0.93 ?
    N1A N2A . 1.3534(16) .
    N3A O1A . 1.2110(15) ?
    N3A O2A . 1.2195(16) ?
    N4A O4A . 1.2162(19) ?
    N4A O3A . 1.2173(19) ?
    C1B C6B . 1.399(2) ?
    C1B C2B . 1.406(2) ?
    C1B C7B . 1.456(2) ?
    C2B C3B . 1.386(2) ?
    C2B N3B . 1.467(2) .
    C3B C4B . 1.362(2) ?
    C3B H3B . 0.93 ?
    C4B C5B . 1.383(2) ?
    C4B N4B . 1.463(2) ?
    C5B C6B . 1.368(2) ?
    C5B H5B . 0.93 ?
    C6B H6B . 0.93 ?
    C7B N1B . 1.293(2) .
    C7B H7B . 0.93 ?
    C8B C9B . 1.382(2) ?
    C8B C13B . 1.386(2) ?
    C8B N2B . 1.414(2) ?
    C9B C10B . 1.378(2) ?
    C9B H9B . 0.93 ?
    C10B C11B . 1.374(2) ?
    C10B H10B . 0.93 ?
    C11B C12B . 1.361(2) ?
    C11B H11B . 0.93 ?
    C12B C13B . 1.387(2) ?
    C12B H12B . 0.93 ?
    C13B H13B . 0.93 ?
    C14B C19B . 1.367(2) ?
    C14B C15B . 1.370(2) ?
    C14B N2B . 1.432(2) ?
    C15B C16B . 1.384(2) ?
    C15B H15B . 0.93 ?
    C16B C17B . 1.362(3) ?
    C16B H16B . 0.93 ?
    C17B C18B . 1.359(3) ?
    C17B H17B . 0.93 ?
    C18B C19B . 1.383(2) ?
    C18B H18B . 0.93 ?
    C19B H19B . 0.93 ?
    N1B N2B . 1.3521(16) .
    N3B O1B . 1.2097(16) ?
    N3B O2B . 1.2207(17) ?
    N4B O4B . 1.2121(19) ?
    N4B O3B . 1.2193(19) ?
loop_
    _geom_angle_atom_site_label_1
    _geom_angle_atom_site_label_2
    _geom_angle_atom_site_label_3
    _geom_angle_site_symmetry_1
    _geom_angle_site_symmetry_3
    _geom_angle
    _geom_angle_publ_flag
    C6A C1A C2A . . 115.60(14) ?
    C6A C1A C7A . . 118.58(15) ?
    C2A C1A C7A . . 125.81(15) ?
    C3A C2A C1A . . 122.35(15) ?
    C3A C2A N3A . . 114.98(14) ?
    C1A C2A N3A . . 122.67(14) ?
    C4A C3A C2A . . 118.84(15) ?
    C4A C3A H3A . . 120.6 ?
    C2A C3A H3A . . 120.6 ?
    C3A C4A C5A . . 121.56(15) ?
    C3A C4A N4A . . 119.13(16) ?
    C5A C4A N4A . . 119.29(16) ?
    C6A C5A C4A . . 118.61(16) ?
    C6A C5A H5A . . 120.7 ?
    C4A C5A H5A . . 120.7 ?
    C5A C6A C1A . . 123.03(16) ?
    C5A C6A H6A . . 118.5 ?
    C1A C6A H6A . . 118.5 ?
    N1A C7A C1A . . 116.49(15) ?
    N1A C7A H7A . . 121.8 ?
    C1A C7A H7A . . 121.8 ?
    C9A C8A C13A . . 119.23(17) ?
    C9A C8A N2A . . 120.69(15) ?
    C13A C8A N2A . . 120.08(15) ?
    C10A C9A C8A . . 119.67(16) ?
    C10A C9A H9A . . 120.2 ?
    C8A C9A H9A . . 120.2 ?
    C11A C10A C9A . . 121.12(18) ?
    C11A C10A H10A . . 119.4 ?
    C9A C10A H10A . . 119.4 ?
    C12A C11A C10A . . 119.00(19) ?
    C12A C11A H11A . . 120.5 ?
    C10A C11A H11A . . 120.5 ?
    C11A C12A C13A . . 120.86(18) ?
    C11A C12A H12A . . 119.6 ?
    C13A C12A H12A . . 119.6 ?
    C12A C13A C8A . . 120.11(18) ?
    C12A C13A H13A . . 119.9 ?
    C8A C13A H13A . . 119.9 ?
    C19A C14A C15A . . 120.34(17) ?
    C19A C14A N2A . . 119.85(16) ?
    C15A C14A N2A . . 119.78(16) ?
    C14A C15A C16A . . 119.11(18) ?
    C14A C15A H15A . . 120.4 ?
    C16A C15A H15A . . 120.4 ?
    C17A C16A C15A . . 120.6(2) ?
    C17A C16A H16A . . 119.7 ?
    C15A C16A H16A . . 119.7 ?
    C18A C17A C16A . . 119.8(2) ?
    C18A C17A H17A . . 120.1 ?
    C16A C17A H17A . . 120.1 ?
    C17A C18A C19A . . 120.44(19) ?
    C17A C18A H18A . . 119.8 ?
    C19A C18A H18A . . 119.8 ?
    C14A C19A C18A . . 119.64(18) ?
    C14A C19A H19A . . 120.2 ?
    C18A C19A H19A . . 120.2 ?
    C7A N1A N2A . . 120.05(14) ?
    N1A N2A C8A . . 115.78(13) ?
    N1A N2A C14A . . 122.80(14) ?
    C8A N2A C14A . . 121.41(13) ?
    O1A N3A O2A . . 121.87(15) ?
    O1A N3A C2A . . 119.95(14) ?
    O2A N3A C2A . . 118.17(14) ?
    O4A N4A O3A . . 123.09(16) ?
    O4A N4A C4A . . 118.02(17) ?
    O3A N4A C4A . . 118.88(17) ?
    C6B C1B C2B . . 115.16(15) ?
    C6B C1B C7B . . 118.81(16) ?
    C2B C1B C7B . . 126.02(15) ?
    C3B C2B C1B . . 122.16(15) ?
    C3B C2B N3B . . 115.05(15) ?
    C1B C2B N3B . . 122.78(14) ?
    C4B C3B C2B . . 119.39(17) ?
    C4B C3B H3B . . 120.3 ?
    C2B C3B H3B . . 120.3 ?
    C3B C4B C5B . . 121.14(16) ?
    C3B C4B N4B . . 119.48(17) ?
    C5B C4B N4B . . 119.38(17) ?
    C6B C5B C4B . . 118.54(17) ?
    C6B C5B H5B . . 120.7 ?
    C4B C5B H5B . . 120.7 ?
    C5B C6B C1B . . 123.59(17) ?
    C5B C6B H6B . . 118.2 ?
    C1B C6B H6B . . 118.2 ?
    N1B C7B C1B . . 117.04(15) ?
    N1B C7B H7B . . 121.5 ?
    C1B C7B H7B . . 121.5 ?
    C9B C8B C13B . . 119.49(17) ?
    C9B C8B N2B . . 120.98(15) ?
    C13B C8B N2B . . 119.52(15) ?
    C10B C9B C8B . . 119.67(17) ?
    C10B C9B H9B . . 120.2 ?
    C8B C9B H9B . . 120.2 ?
    C11B C10B C9B . . 120.93(18) ?
    C11B C10B H10B . . 119.5 ?
    C9B C10B H10B . . 119.5 ?
    C12B C11B C10B . . 119.50(19) ?
    C12B C11B H11B . . 120.3 ?
    C10B C11B H11B . . 120.3 ?
    C11B C12B C13B . . 120.72(18) ?
    C11B C12B H12B . . 119.6 ?
    C13B C12B H12B . . 119.6 ?
    C8B C13B C12B . . 119.66(17) ?
    C8B C13B H13B . . 120.2 ?
    C12B C13B H13B . . 120.2 ?
    C19B C14B C15B . . 120.19(18) ?
    C19B C14B N2B . . 119.65(17) ?
    C15B C14B N2B . . 120.16(17) ?
    C14B C15B C16B . . 119.62(19) ?
    C14B C15B H15B . . 120.2 ?
    C16B C15B H15B . . 120.2 ?
    C17B C16B C15B . . 120.0(2) ?
    C17B C16B H16B . . 120 ?
    C15B C16B H16B . . 120 ?
    C18B C17B C16B . . 120.4(2) ?
    C18B C17B H17B . . 119.8 ?
    C16B C17B H17B . . 119.8 ?
    C17B C18B C19B . . 120.2(2) ?
    C17B C18B H18B . . 119.9 ?
    C19B C18B H18B . . 119.9 ?
    C14B C19B C18B . . 119.65(19) ?
    C14B C19B H19B . . 120.2 ?
    C18B C19B H19B . . 120.2 ?
    C7B N1B N2B . . 119.66(14) ?
    N1B N2B C8B . . 116.16(13) ?
    N1B N2B C14B . . 122.32(14) ?
    C8B N2B C14B . . 121.11(13) ?
    O1B N3B O2B . . 121.78(16) ?
    O1B N3B C2B . . 120.07(15) ?
    O2B N3B C2B . . 118.16(15) ?
    O4B N4B O3B . . 123.35(17) ?
    O4B N4B C4B . . 117.89(18) ?
    O3B N4B C4B . . 118.76(18) ?
loop_
    _geom_torsion_atom_site_label_1
    _geom_torsion_atom_site_label_2
    _geom_torsion_atom_site_label_3
    _geom_torsion_atom_site_label_4
    _geom_torsion_site_symmetry_1
    _geom_torsion_site_symmetry_2
    _geom_torsion_site_symmetry_3
    _geom_torsion_site_symmetry_4
    _geom_torsion
    _geom_torsion_publ_flag
    C6A C1A C2A C3A . . . . -0.1(2) ?
    C7A C1A C2A C3A . . . . 178.63(15) ?
    C6A C1A C2A N3A . . . . 179.84(14) ?
    C7A C1A C2A N3A . . . . -1.4(2) ?
    C1A C2A C3A C4A . . . . 0.9(2) ?
    N3A C2A C3A C4A . . . . -179.06(14) ?
    C2A C3A C4A C5A . . . . -0.9(2) ?
    C2A C3A C4A N4A . . . . 177.51(14) ?
    C3A C4A C5A C6A . . . . 0.1(3) ?
    N4A C4A C5A C6A . . . . -178.28(15) ?
    C4A C5A C6A C1A . . . . 0.7(3) ?
    C2A C1A C6A C5A . . . . -0.7(2) ?
    C7A C1A C6A C5A . . . . -179.55(15) ?
    C6A C1A C7A N1A . . . . 12.6(2) ?
    C2A C1A C7A N1A . . . . -166.14(15) ?
    C13A C8A C9A C10A . . . . 0.8(2) ?
    N2A C8A C9A C10A . . . . -178.48(16) ?
    C8A C9A C10A C11A . . . . -0.4(3) ?
    C9A C10A C11A C12A . . . . -0.2(3) ?
    C10A C11A C12A C13A . . . . 0.4(3) ?
    C11A C12A C13A C8A . . . . 0.0(3) ?
    C9A C8A C13A C12A . . . . -0.6(2) ?
    N2A C8A C13A C12A . . . . 178.65(16) ?
    C19A C14A C15A C16A . . . . -0.4(3) ?
    N2A C14A C15A C16A . . . . -178.53(16) ?
    C14A C15A C16A C17A . . . . -0.8(3) ?
    C15A C16A C17A C18A . . . . 0.9(3) ?
    C16A C17A C18A C19A . . . . 0.1(3) ?
    C15A C14A C19A C18A . . . . 1.4(3) ?
    N2A C14A C19A C18A . . . . 179.54(17) ?
    C17A C18A C19A C14A . . . . -1.3(3) ?
    C1A C7A N1A N2A . . . . -179.63(13) ?
    C7A N1A N2A C8A . . . . -174.03(15) ?
    C7A N1A N2A C14A . . . . 7.1(2) ?
    C9A C8A N2A N1A . . . . 21.3(2) .
    C13A C8A N2A N1A . . . . -157.96(14) ?
    C9A C8A N2A C14A . . . . -159.80(16) ?
    C13A C8A N2A C14A . . . . 20.9(2) ?
    C19A C14A N2A N1A . . . . 68.4(2) .
    C15A C14A N2A N1A . . . . -113.47(18) ?
    C19A C14A N2A C8A . . . . -110.43(18) ?
    C15A C14A N2A C8A . . . . 67.7(2) .
    C3A C2A N3A O1A . . . . 168.42(15) ?
    C1A C2A N3A O1A . . . . -11.5(2) ?
    C3A C2A N3A O2A . . . . -10.4(2) ?
    C1A C2A N3A O2A . . . . 169.66(15) ?
    C3A C4A N4A O4A . . . . 178.13(17) ?
    C5A C4A N4A O4A . . . . -3.4(2) ?
    C3A C4A N4A O3A . . . . -1.2(2) ?
    C5A C4A N4A O3A . . . . 177.22(17) ?
    C6B C1B C2B C3B . . . . -0.6(2) ?
    C7B C1B C2B C3B . . . . 179.58(15) ?
    C6B C1B C2B N3B . . . . 178.50(14) ?
    C7B C1B C2B N3B . . . . -1.3(2) ?
    C1B C2B C3B C4B . . . . -0.5(2) ?
    N3B C2B C3B C4B . . . . -179.67(15) ?
    C2B C3B C4B C5B . . . . 1.3(3) ?
    C2B C3B C4B N4B . . . . -177.95(14) ?
    C3B C4B C5B C6B . . . . -0.8(3) ?
    N4B C4B C5B C6B . . . . 178.37(14) ?
    C4B C5B C6B C1B . . . . -0.4(3) ?
    C2B C1B C6B C5B . . . . 1.1(2) ?
    C7B C1B C6B C5B . . . . -179.12(15) ?
    C6B C1B C7B N1B . . . . -12.5(2) ?
    C2B C1B C7B N1B . . . . 167.26(16) ?
    C13B C8B C9B C10B . . . . -1.6(2) ?
    N2B C8B C9B C10B . . . . 178.39(15) ?
    C8B C9B C10B C11B . . . . 1.0(3) ?
    C9B C10B C11B C12B . . . . 0.1(3) ?
    C10B C11B C12B C13B . . . . -0.6(3) ?
    C9B C8B C13B C12B . . . . 1.2(2) ?
    N2B C8B C13B C12B . . . . -178.84(15) ?
    C11B C12B C13B C8B . . . . 0.0(3) ?
    C19B C14B C15B C16B . . . . 0.2(3) ?
    N2B C14B C15B C16B . . . . -179.22(16) ?
    C14B C15B C16B C17B . . . . -0.9(3) ?
    C15B C16B C17B C18B . . . . 0.8(3) ?
    C16B C17B C18B C19B . . . . 0.1(3) ?
    C15B C14B C19B C18B . . . . 0.7(3) ?
    N2B C14B C19B C18B . . . . -179.92(17) ?
    C17B C18B C19B C14B . . . . -0.8(3) ?
    C1B C7B N1B N2B . . . . 178.10(13) ?
    C7B N1B N2B C8B . . . . 171.41(15) ?
    C7B N1B N2B C14B . . . . -1.3(2) ?
    C9B C8B N2B N1B . . . . -15.2(2) .
    C13B C8B N2B N1B . . . . 164.80(14) ?
    C9B C8B N2B C14B . . . . 157.63(15) ?
    C13B C8B N2B C14B . . . . -22.4(2) ?
    C19B C14B N2B N1B . . . . 96.7(2) .
    C15B C14B N2B N1B . . . . -83.9(2) .
    C19B C14B N2B C8B . . . . -75.7(2) ?
    C15B C14B N2B C8B . . . . 103.7(2) ?
    C3B C2B N3B O1B . . . . -177.83(14) ?
    C1B C2B N3B O1B . . . . 3.0(2) ?
    C3B C2B N3B O2B . . . . 2.4(2) ?
    C1B C2B N3B O2B . . . . -176.76(15) ?
    C3B C4B N4B O4B . . . . -179.18(17) ?
    C5B C4B N4B O4B . . . . 1.6(2) ?
    C3B C4B N4B O3B . . . . 0.4(3) ?
    C5B C4B N4B O3B . . . . -178.81(18) ?
loop_
    _geom_hbond_atom_site_label_D
    _geom_hbond_atom_site_label_H
    _geom_hbond_atom_site_label_A
    _geom_hbond_site_symmetry_A
    _geom_hbond_distance_DH
    _geom_hbond_distance_HA
    _geom_hbond_distance_DA
    _geom_hbond_angle_DHA
    C11A H11A O2A 1_565 0.93 2.59 3.306(2) 134.2
    C11B H11B O2B 1_565 0.93 2.72 3.370(2) 127.7
