# Supplementary material for: (E)-1-(2,4-Di­nitro­benzyl­idene)-2,2-di­phenyl­hydrazine
Source: Acta Crystallogr Sect E Struct Rep Online. 2013 Jun 8;69(Pt 7):o1039. doi: 10.1107/S1600536813014360 (PMC3772472; doi:10.1107/S1600536813014360)
Supplement: Supplementary file 2 [file e-69-o1039-Isup2.hkl]

#
# h,k,l, Fc-squared, Fo-squared, sigma(Fo-squared) and status flag
#
data_I
_shelx_title ' a26-psi in P-1'
_shelx_refln_list_code          4
_shelx_F_calc_maximum      228.94
_exptl_crystal_F_000       752.00
_reflns_d_resolution_high  0.8090
 
loop_
 _symmetry_equiv_pos_as_xyz
 'x, y, z'
 '-x, -y, -z'
 
_cell_length_a     7.0288
_cell_length_b    13.5001
_cell_length_c    17.9271
_cell_angle_alpha  91.878
_cell_angle_beta   93.431
_cell_angle_gamma  91.548
 
_shelx_F_squared_multiplier     1.000
 
loop_
 _refln_index_h
 _refln_index_k
 _refln_index_l
 _refln_F_squared_calc
 _refln_F_squared_meas
 _refln_F_squared_sigma
 _refln_observed_status
   2   0   0     3973.89     3740.08     30.45 o
   3   0   0      204.72      166.30     24.24 o
   4   0   0        2.67        2.21      1.76 o
   5   0   0       56.87       49.67      7.59 o
   6   0   0      266.05      259.29     20.39 o
   7   0   0       26.46       19.15     16.22 o
   8   0   0        0.65       -3.88     17.48 o
  -8   1   0        0.14        9.58     15.18 o
  -7   1   0        6.00        7.43     15.64 o
  -6   1   0       15.14        9.63      3.63 o
  -5   1   0       81.28       69.38      6.39 o
  -4   1   0     1121.66     1116.98     18.84 o
  -3   1   0      155.64      157.29      7.87 o
  -2   1   0      207.66      205.48      7.93 o
   2   1   0    14899.98    13533.40     58.82 o
   3   1   0      689.22      673.27      9.52 o
   4   1   0      843.64      814.86     22.30 o
   5   1   0       95.18       81.45      8.58 o
   6   1   0       22.93       19.12     14.31 o
   7   1   0        6.73        1.22     15.44 o
   8   1   0       28.05       13.13     16.35 o
  -8   2   0        6.51        1.25     16.46 o
  -7   2   0       11.00       11.17     15.78 o
  -6   2   0        6.92       10.44      7.56 o
  -5   2   0        6.48        3.10      3.33 o
  -4   2   0      864.15      868.50     10.59 o
  -3   2   0      358.47      333.80     10.73 o
  -2   2   0      244.70      223.54      9.41 o
  -1   2   0     1221.59     1108.36     12.94 o
   1   2   0     1715.40     1589.26     16.84 o
   2   2   0     2876.76     2733.65     27.92 o
   3   2   0     1674.40     1549.50     25.29 o
   4   2   0      782.38      815.98     10.65 o
   5   2   0       69.12       67.25     13.47 o
   6   2   0       98.20       76.45     16.53 o
   7   2   0        1.66       -7.73     14.78 o
   8   2   0        2.64       -5.67     15.85 o
  -8   3   0       21.71       25.53     17.37 o
  -7   3   0        1.67       -8.40      8.62 o
  -6   3   0       56.69       63.91      5.66 o
  -5   3   0       27.80       35.71      4.08 o
  -4   3   0       43.76       40.14      5.82 o
  -3   3   0      209.77      200.82      7.45 o
  -2   3   0       28.40       25.63      3.59 o
  -1   3   0    15647.76    14936.62     64.75 o
   0   3   0       19.04       25.35      4.02 o
   1   3   0     3347.42     3190.18     27.02 o
   2   3   0        2.75        3.82      5.99 o
   3   3   0      124.11      110.78     11.39 o
   4   3   0      235.46      243.55      6.79 o
   5   3   0      135.85      141.09      6.92 o
   6   3   0      189.63      182.29     18.71 o
   7   3   0        2.47       16.28     14.35 o
   8   3   0       23.78       43.86     17.40 o
  -8   4   0       22.57       38.87     18.02 o
  -7   4   0       18.89       21.23      6.24 o
  -6   4   0      261.34      286.70     13.72 o
  -5   4   0      160.50      162.02      7.48 o
  -4   4   0        7.61        8.25      4.25 o
  -3   4   0      186.69      185.22      7.26 o
  -2   4   0      192.33      190.52     14.10 o
  -1   4   0     1035.92     1004.88     14.18 o
   0   4   0     4713.45     4819.78     26.90 o
   1   4   0     1645.17     1581.69     21.73 o
   2   4   0      409.81      382.92      9.33 o
   3   4   0      156.90      143.85      4.53 o
   4   4   0        0.61        0.94      6.14 o
   5   4   0       40.51       39.13      5.12 o
   6   4   0       39.05       45.68     14.60 o
   7   4   0        0.17        6.40     14.72 o
   8   4   0        4.22        9.73     17.62 o
  -8   5   0        6.48        8.35     15.06 o
  -7   5   0        1.73        6.36      6.77 o
  -6   5   0        9.20        8.76      7.00 o
  -5   5   0       82.33       86.11      5.45 o
  -4   5   0      390.51      402.36     11.56 o
  -3   5   0      431.89      438.05     17.06 o
  -2   5   0      338.98      335.35      8.67 o
  -1   5   0      107.41      115.49      4.98 o
   0   5   0        0.16        0.75      4.79 o
   1   5   0       55.72       60.36      5.52 o
   2   5   0        1.35        5.97      4.83 o
   3   5   0        3.31        2.22      3.39 o
   4   5   0      235.85      232.99     14.65 o
   5   5   0       75.84       77.51     13.13 o
   6   5   0       33.85       34.16      4.93 o
   7   5   0        0.57        3.68     14.39 o
   8   5   0        1.95        6.42     17.06 o
  -8   6   0        0.20        2.17     18.56 o
  -7   6   0        2.86        7.50      7.12 o
  -6   6   0      132.55      149.27     10.84 o
  -5   6   0       25.46       23.14      4.32 o
  -4   6   0      193.40      197.75      9.03 o
  -3   6   0       48.44       60.91      5.63 o
  -2   6   0        4.57        1.18      4.06 o
  -1   6   0      415.23      447.99      9.42 o
   0   6   0    12832.73    13397.47    103.19 o
   1   6   0      740.12      799.93     13.77 o
   2   6   0      316.89      350.80     10.45 o
   3   6   0       22.04       21.39      4.23 o
   4   6   0       25.25       15.14      3.70 o
   5   6   0        0.08        4.73     12.04 o
   6   6   0        2.53        1.39      4.08 o
   7   6   0        0.42       -3.23     14.03 o
  -7   7   0        0.07        2.45      7.77 o
  -6   7   0        0.03       -0.22      7.65 o
  -5   7   0       14.28       12.40      6.39 o
  -4   7   0       15.96       12.04      5.47 o
  -3   7   0      106.12      113.56      6.95 o
  -2   7   0       86.51       93.41     14.86 o
  -1   7   0     2895.43     3014.72     24.52 o
   0   7   0        1.29        4.63      5.27 o
   1   7   0     1283.79     1385.74     22.50 o
   2   7   0      389.06      398.04     11.70 o
   3   7   0       20.66       20.66      4.68 o
   4   7   0       64.19       64.20      6.10 o
   5   7   0        3.81        4.05      3.18 o
   6   7   0        1.53        3.21      4.42 o
   7   7   0        4.48        0.93     15.47 o
  -7   8   0        4.97       10.38      7.84 o
  -6   8   0        3.98       -4.46      8.28 o
  -5   8   0        9.10       17.39     10.04 o
  -4   8   0       52.83       58.88      6.81 o
  -3   8   0      200.58      207.24     10.45 o
  -2   8   0      222.10      242.55      8.69 o
  -1   8   0      591.84      611.21     12.48 o
   0   8   0      522.96      558.63     12.69 o
   1   8   0     1147.82     1251.67     19.01 o
   2   8   0      473.79      502.78     13.59 o
   3   8   0       83.04       82.59      6.11 o
   4   8   0       67.03       69.57      6.76 o
   5   8   0        0.78       -2.31      4.45 o
   6   8   0        1.99       -2.01     14.97 o
   7   8   0        4.40        8.05     15.60 o
  -7   9   0        1.74       -8.52      9.25 o
  -6   9   0        9.18       13.83      9.58 o
  -5   9   0        5.45        4.57      6.95 o
  -4   9   0        8.14       13.79      6.02 o
  -3   9   0        0.44        2.05      5.27 o
  -2   9   0      230.68      231.08      8.99 o
  -1   9   0      751.03      758.89     14.57 o
   0   9   0        0.51        1.41      5.42 o
   1   9   0      429.57      445.72     12.79 o
   2   9   0       29.90       26.05      6.66 o
   3   9   0      214.69      211.51     10.33 o
   4   9   0       87.03       90.16      8.20 o
   5   9   0        0.22        0.84      6.07 o
   6   9   0        9.76       10.89     14.31 o
   7   9   0        5.14       22.02     18.13 o
  -7  10   0       39.28       41.53     11.25 o
  -6  10   0        1.19       -6.91     12.06 o
  -5  10   0       15.04        5.78      8.94 o
  -4  10   0        0.32       -3.10      6.37 o
  -3  10   0      118.63      116.72      8.10 o
  -2  10   0        0.50       -5.78      5.78 o
  -1  10   0       15.27       17.62      4.94 o
   0  10   0        4.21        4.43      5.15 o
   1  10   0       50.96       49.02      6.87 o
   2  10   0       24.31       24.09      9.70 o
   3  10   0        7.60        5.01      7.12 o
   4  10   0        9.61        7.06      6.76 o
   5  10   0       54.34       55.43      7.76 o
   6  10   0        1.70       -6.92     16.01 o
  -6  11   0       50.87       45.42      9.97 o
  -5  11   0       65.28       58.92      9.50 o
  -4  11   0        0.23        2.28      9.79 o
  -3  11   0      104.08      123.43      8.74 o
  -2  11   0       49.91       47.08      8.07 o
  -1  11   0      162.40      147.51     12.62 o
   0  11   0        5.19       10.01      8.14 o
   1  11   0        3.23        6.77      9.25 o
   2  11   0       14.36        9.79      7.45 o
   3  11   0      307.17      324.23     13.33 o
   4  11   0        0.25       -2.01      7.49 o
   5  11   0      138.02      154.22     10.34 o
   6  11   0        1.95        0.69     15.52 o
  -6  12   0       23.18       28.77      9.02 o
  -5  12   0       11.68        5.40      8.36 o
  -4  12   0       50.81       55.18      9.26 o
  -3  12   0       35.01       35.76      6.87 o
  -2  12   0        0.48       -0.70      6.16 o
  -1  12   0       11.51       18.45      9.42 o
   0  12   0      259.90      232.99     15.96 o
   1  12   0       34.50       27.99     10.87 o
   2  12   0        1.52       -3.80      8.45 o
   3  12   0       24.64       24.99     10.11 o
   4  12   0       24.35       19.38      6.82 o
   5  12   0        4.02        7.35     15.05 o
  -5  13   0        0.91       -3.39      9.94 o
  -4  13   0      143.48      129.34     11.13 o
  -3  13   0       55.99       53.66     11.38 o
  -2  13   0       69.51       70.73     11.34 o
  -1  13   0      143.58      135.13     13.44 o
   0  13   0        5.58        8.66      9.52 o
   1  13   0      143.67      125.51     10.49 o
   2  13   0       34.51       34.12      9.13 o
   3  13   0       39.39       40.06      9.23 o
   4  13   0       30.42       36.87      8.91 o
   5  13   0        0.20       -5.48     10.22 o
  -4  14   0        1.29        4.23      7.83 o
  -3  14   0        5.43        2.05      7.88 o
  -2  14   0       20.43       22.49      7.95 o
  -1  14   0       20.89       13.78      9.47 o
   0  14   0        6.77        3.71      7.27 o
   1  14   0       42.43       41.21      8.99 o
   2  14   0        5.36        8.51      8.21 o
   3  14   0        0.41       -7.71      7.71 o
   4  14   0       42.87       38.32      9.36 o
  -4  15   0        6.51       16.19     14.54 o
  -3  15   0       89.00       86.09     10.92 o
  -2  15   0       10.02        6.35      7.63 o
  -1  15   0        8.26        3.88      7.61 o
   0  15   0        0.03       -1.75      7.81 o
   1  15   0        0.16        0.97      7.88 o
   2  15   0        1.18        1.38      7.96 o
   3  15   0        0.24       -0.83      8.48 o
  -2  16   0       78.51       86.19     17.36 o
  -1  16   0        0.19       -5.55      8.32 o
   0  16   0       27.18       39.04      9.56 o
   1  16   0        1.30        5.42      8.69 o
   2  16   0        6.89       11.75      8.38 o
  -2 -16   1       69.31       65.49     10.52 o
  -1 -16   1        1.62       -4.42      8.79 o
   0 -16   1        7.12        8.46      8.34 o
   1 -16   1       19.00       37.48     15.18 o
   2 -16   1        1.25        6.72     14.06 o
  -3 -15   1       60.76       55.29      9.40 o
  -2 -15   1       23.36       25.84      8.50 o
  -1 -15   1        6.01        8.01      7.83 o
   0 -15   1        7.79        2.38      7.27 o
   1 -15   1       20.71       18.05      7.93 o
   2 -15   1        0.63        4.10      7.51 o
   3 -15   1        8.56       -0.13     14.71 o
  -4 -14   1        5.97        5.57      8.07 o
  -3 -14   1        4.98       -4.44      7.52 o
  -2 -14   1        0.45        0.12      7.67 o
  -1 -14   1        9.69        5.61      7.36 o
   0 -14   1        8.18        4.51      7.21 o
   1 -14   1        3.15       -2.46      7.15 o
   2 -14   1       16.38       13.75      7.79 o
   3 -14   1        7.40        7.28      7.55 o
   4 -14   1        0.11       -0.76      7.20 o
  -5 -13   1       24.14       20.91     10.60 o
  -4 -13   1      118.12      121.67     10.95 o
  -3 -13   1       61.32       71.49      9.68 o
  -2 -13   1       98.38       86.46     10.02 o
  -1 -13   1        7.34        6.29      7.22 o
   0 -13   1        1.13        4.38      7.10 o
   1 -13   1        8.42        4.97      7.12 o
   2 -13   1       19.77       20.08      7.78 o
   3 -13   1      220.96      209.29     11.98 o
   4 -13   1        1.04        2.27      7.38 o
   5 -13   1       11.58       10.51      8.53 o
  -5 -12   1        8.44        6.34     15.04 o
  -4 -12   1       68.50       63.26      9.47 o
  -3 -12   1       47.22       37.28      8.63 o
  -2 -12   1       56.53       46.36      9.36 o
  -1 -12   1      448.77      447.61     15.53 o
   0 -12   1      446.79      489.11     17.93 o
   1 -12   1      134.84      133.39     15.27 o
   2 -12   1      885.52      854.71     25.24 o
   3 -12   1       18.20       12.54      5.81 o
   4 -12   1      210.42      201.62     11.93 o
   5 -12   1       28.08       34.19      8.67 o
   6 -12   1       11.37        3.72     13.03 o
  -6 -11   1       11.30       16.37     16.09 o
  -5 -11   1       10.86        9.64     10.94 o
  -4 -11   1        0.12        6.06      7.19 o
  -3 -11   1      138.35      140.20     10.59 o
  -2 -11   1        3.36       -0.21      7.26 o
  -1 -11   1      454.22      475.07     14.93 o
   0 -11   1       36.79       27.51      8.87 o
   1 -11   1        1.24        8.38      7.54 o
   2 -11   1       43.64       39.57      6.12 o
   3 -11   1       32.41       26.95      5.82 o
   4 -11   1      202.36      184.41      8.84 o
   5 -11   1      145.64      173.64     13.36 o
   6 -11   1       34.98       36.40     14.43 o
  -6 -10   1        0.04      -15.58     15.58 o
  -5 -10   1        7.11        6.65      6.87 o
  -4 -10   1        0.30       -1.91      6.65 o
  -3 -10   1       96.05      104.33      9.41 o
  -2 -10   1        4.27        1.04      6.68 o
  -1 -10   1       14.84       10.74      4.73 o
   0 -10   1       10.20        9.29      5.41 o
   1 -10   1       22.97       21.06      7.61 o
   2 -10   1       19.03       22.25      5.27 o
   3 -10   1      311.68      329.35     11.05 o
   4 -10   1        2.26       -5.62      7.52 o
   5 -10   1       27.13       23.21      8.04 o
   6 -10   1       99.11      102.90     16.95 o
   7 -10   1      100.66      121.89     15.24 o
  -7  -9   1       10.08        5.86     17.12 o
  -6  -9   1        2.64        2.64     14.79 o
  -5  -9   1       54.33       66.47      7.43 o
  -4  -9   1       12.90       16.59      6.73 o
  -3  -9   1        3.68        3.13      6.20 o
  -2  -9   1       20.96       14.97      4.91 o
  -1  -9   1      105.11      113.70      8.01 o
   0  -9   1       24.68       23.19      5.67 o
   1  -9   1      824.25      818.71     14.27 o
   2  -9   1        3.36        5.60      4.63 o
   3  -9   1        5.82        8.80      4.82 o
   4  -9   1        3.82        3.24      4.72 o
   5  -9   1       16.65       15.22      7.23 o
   6  -9   1       13.70       16.08      9.56 o
   7  -9   1       22.77       21.84      9.28 o
  -7  -8   1        1.82       -1.65     16.36 o
  -6  -8   1        1.76        1.00     14.22 o
  -5  -8   1       15.72       11.13      5.00 o
  -4  -8   1        1.47        0.12      5.52 o
  -3  -8   1      118.73      123.14      6.93 o
  -2  -8   1      720.14      742.92     23.42 o
  -1  -8   1      143.32      150.95     11.10 o
   0  -8   1       14.94        3.53      5.11 o
   1  -8   1      291.80      305.24      8.65 o
   2  -8   1       30.52       34.28      4.88 o
   3  -8   1      214.34      217.77      8.57 o
   4  -8   1       13.07        9.08      4.60 o
   5  -8   1        2.30        3.57      6.49 o
   6  -8   1      123.94      136.18     11.45 o
   7  -8   1        0.20       -4.28      8.05 o
  -7  -7   1        0.00        0.34     14.99 o
  -6  -7   1       15.22       18.27     14.18 o
  -5  -7   1       29.16       30.19      3.91 o
  -4  -7   1        0.22       -2.31      5.04 o
  -3  -7   1      237.20      250.63      7.89 o
  -2  -7   1       56.43       57.68      5.31 o
  -1  -7   1      227.64      249.67     11.01 o
   0  -7   1       68.98       68.50      5.99 o
   1  -7   1     2771.53     2773.30     27.16 o
   2  -7   1      462.31      474.61     10.13 o
   3  -7   1      349.46      361.95     10.36 o
   4  -7   1      112.26      124.25      6.49 o
   5  -7   1       11.56       18.68      6.64 o
   6  -7   1       12.69       16.75      7.94 o
   7  -7   1       40.86       42.56      8.94 o
  -8  -6   1        0.41        8.63     18.22 o
  -7  -6   1        3.85        2.01     14.37 o
  -6  -6   1        2.29       -0.41      2.81 o
  -5  -6   1       31.44       36.92     13.17 o
  -4  -6   1        0.10        0.30      3.47 o
  -3  -6   1      180.14      193.77      6.64 o
  -2  -6   1      708.24      704.83     10.85 o
  -1  -6   1     1239.77     1323.95     25.08 o
   0  -6   1      286.72      314.78      8.42 o
   1  -6   1      629.35      686.93     10.40 o
   2  -6   1     2447.78     2487.78     55.72 o
   3  -6   1        6.39        3.99      3.98 o
   4  -6   1       11.75       12.79      4.58 o
   5  -6   1      341.80      350.91     10.47 o
   6  -6   1       41.16       40.62      8.75 o
   7  -6   1        4.22        3.50      6.79 o
   8  -6   1       24.96       41.97     18.15 o
  -8  -5   1        0.00      -10.05     18.13 o
  -7  -5   1       28.58       43.41     16.98 o
  -6  -5   1       13.43       22.21     14.52 o
  -5  -5   1       98.62       97.74      5.23 o
  -4  -5   1      205.62      198.60      5.45 o
  -3  -5   1      264.90      273.97      6.74 o
  -2  -5   1      777.15      784.97     15.99 o
  -1  -5   1       48.07       58.66      7.84 o
   0  -5   1        7.82        8.13      4.69 o
   1  -5   1       22.42       16.63      3.14 o
   2  -5   1      920.63      967.80     12.08 o
   3  -5   1      392.88      403.24      9.70 o
   4  -5   1        4.12        5.63      3.59 o
   5  -5   1       94.90       90.10      5.69 o
   6  -5   1      115.50      108.48      9.17 o
   7  -5   1      133.00      126.13      9.55 o
   8  -5   1        0.16       -1.25     15.20 o
  -8  -4   1        2.29      -10.24     17.28 o
  -7  -4   1        0.90       -4.10     14.29 o
  -6  -4   1       78.04       65.02     15.28 o
  -5  -4   1       44.75       37.96      4.57 o
  -4  -4   1       19.53       19.92      6.48 o
  -3  -4   1       40.41       38.97      3.76 o
  -2  -4   1      605.41      566.84      9.40 o
  -1  -4   1      146.85      139.86      8.66 o
   0  -4   1     8789.25     9090.45     40.52 o
   1  -4   1      234.30      219.81      5.20 o
   2  -4   1       18.46       18.94      3.41 o
   3  -4   1      427.25      415.99      9.65 o
   4  -4   1      295.67      309.46      8.01 o
   5  -4   1        4.64        4.80      3.97 o
   6  -4   1      137.77      137.60      7.65 o
   7  -4   1        2.14        3.13      5.81 o
   8  -4   1       13.48       14.65     16.82 o
  -8  -3   1       33.57       26.94     19.07 o
  -7  -3   1        4.81       -6.26     13.68 o
  -6  -3   1       50.20       38.14     14.79 o
  -5  -3   1      179.08      173.72     16.34 o
  -4  -3   1       80.35       76.22      7.46 o
  -3  -3   1      348.68      312.77     13.81 o
  -2  -3   1       87.74       87.19      4.06 o
  -1  -3   1      415.54      418.26     19.28 o
   0  -3   1       40.86       41.21      3.64 o
   1  -3   1     5232.78     5053.69     42.08 o
   2  -3   1       96.50       88.96      4.39 o
   3  -3   1       33.46       34.85      3.68 o
   4  -3   1      227.74      222.92      6.58 o
   5  -3   1       31.04       25.30      4.04 o
   6  -3   1       30.82       34.53      5.21 o
   7  -3   1       74.23       73.10     11.05 o
   8  -3   1        0.58       -2.76     17.37 o
  -8  -2   1       25.14       28.01     17.81 o
  -7  -2   1       27.11       25.87     16.36 o
  -6  -2   1      130.31      103.96     16.57 o
  -5  -2   1       47.16       50.25     12.83 o
  -4  -2   1     1834.40     1803.39     32.25 o
  -3  -2   1      289.52      265.09      9.61 o
  -2  -2   1     2749.41     2679.42     16.65 o
  -1  -2   1     2095.58     1984.23     12.22 o
   1  -2   1     1869.16     1772.28     14.10 o
   2  -2   1     3367.79     3152.99     35.25 o
   3  -2   1        9.94        5.99      2.92 o
   4  -2   1      220.11      241.41      9.36 o
   5  -2   1        6.81        4.54      3.33 o
   6  -2   1      162.12      152.50      8.21 o
   7  -2   1        2.59        2.99     15.31 o
   8  -2   1        2.16       -1.19     16.47 o
  -8  -1   1        3.17        2.70     15.61 o
  -7  -1   1        2.37       -6.14     16.04 o
  -6  -1   1        0.01       -0.41     14.70 o
  -5  -1   1       63.28       66.34     13.44 o
  -4  -1   1      166.12      165.58     12.68 o
  -3  -1   1      361.69      334.19     13.09 o
  -2  -1   1     1758.77     1757.15     22.35 o
   1  -1   1      905.04      835.82     11.33 o
   2  -1   1     9628.50     9116.56    139.20 o
   3  -1   1     1572.94     1578.83     25.36 o
   4  -1   1      947.06      956.67     18.02 o
   5  -1   1      353.97      349.88     12.27 o
   6  -1   1      102.88       92.45     12.67 o
   7  -1   1       85.87       73.70     17.47 o
   8  -1   1       21.87       14.68     16.10 o
  -8   0   1        0.23       -5.36     16.83 o
  -7   0   1        0.63        3.09     15.88 o
  -6   0   1      151.56      145.75     18.16 o
  -5   0   1       20.54       22.95      6.94 o
  -4   0   1      424.37      293.82     56.44 o
  -3   0   1      255.57      256.93      6.33 o
  -2   0   1       14.13      106.00     64.40 o
   2   0   1    29885.72    27297.40    119.79 o
   3   0   1      698.87      690.77     12.97 o
   4   0   1      524.25      492.72      7.07 o
   5   0   1       50.00       51.84      8.07 o
   6   0   1      118.86      117.79     17.57 o
   7   0   1        4.03       -9.30     14.47 o
   8   0   1        3.25        9.95     17.58 o
  -8   1   1        2.99        6.92     15.96 o
  -7   1   1       18.71       17.55     15.63 o
  -6   1   1        3.77        1.15      2.03 o
  -5   1   1      284.10      264.07     10.72 o
  -4   1   1      433.17      431.30     12.12 o
  -3   1   1      524.76      483.52     11.05 o
  -2   1   1    22956.91    21611.04     74.86 o
   1   1   1      152.05      149.06      5.23 o
   2   1   1    19734.19    18211.71     66.32 o
   3   1   1      219.70      226.95     10.15 o
   4   1   1       74.94       74.38      5.62 o
   5   1   1        2.23       -3.61      6.40 o
   6   1   1       80.31       46.39     16.19 o
   7   1   1        0.66        6.84     14.87 o
   8   1   1        4.60        7.32     15.03 o
  -8   2   1        0.89       -1.67     15.96 o
  -7   2   1       18.81       18.44     14.69 o
  -6   2   1      127.22      117.66     17.83 o
  -5   2   1       74.81       73.69      4.31 o
  -4   2   1     1136.22     1202.99     30.15 o
  -3   2   1      900.21      870.96     19.40 o
  -2   2   1     1107.50     1031.06     17.51 o
  -1   2   1     2830.32     2610.24     21.66 o
   1   2   1     3460.68     3255.38     22.19 o
   2   2   1      218.18      211.98      9.25 o
   3   2   1      312.53      304.99      9.36 o
   4   2   1     2203.19     2261.53     26.68 o
   5   2   1      174.37      172.61      8.51 o
   6   2   1      246.65      281.26     20.89 o
   7   2   1       70.83       62.03     17.32 o
   8   2   1        0.02        5.95     16.36 o
  -8   3   1        2.36      -10.41     16.61 o
  -7   3   1       62.76       49.85      6.05 o
  -6   3   1       41.63       41.88      5.43 o
  -5   3   1       60.42       63.05      5.74 o
  -4   3   1       63.59       61.80      5.14 o
  -3   3   1      147.77      158.75      6.96 o
  -2   3   1        0.85        1.63      3.39 o
  -1   3   1     7099.05     7060.81     39.08 o
   0   3   1        6.84        5.59      4.27 o
   1   3   1     7018.65     6759.01     36.43 o
   2   3   1      108.92      113.64      5.76 o
   3   3   1      253.00      267.01      8.79 o
   4   3   1       38.39       28.29      7.47 o
   5   3   1        4.48        4.35      5.09 o
   6   3   1       72.24       81.96     16.04 o
   7   3   1        4.48       12.77     14.78 o
   8   3   1       63.69       81.17     17.85 o
  -8   4   1        5.79       11.36     15.49 o
  -7   4   1       12.92       12.53      6.19 o
  -6   4   1      155.34      154.29      9.23 o
  -5   4   1       28.22       25.90      5.39 o
  -4   4   1       69.50       72.91      9.94 o
  -3   4   1      124.17      129.88     12.24 o
  -2   4   1       66.57       67.98      4.78 o
  -1   4   1      347.51      341.34      7.54 o
   0   4   1     5434.46     5358.30     37.79 o
   1   4   1      106.17      105.90      5.14 o
   2   4   1       42.25       51.39      5.11 o
   3   4   1       39.52       45.84      6.14 o
   4   4   1        0.00       -2.59      6.04 o
   5   4   1        0.11        2.76      4.94 o
   6   4   1        1.67        1.41      5.16 o
   7   4   1        2.18        2.32     14.42 o
   8   4   1        0.36        6.42     16.70 o
  -8   5   1        1.80        5.07     15.38 o
  -7   5   1      111.80      120.76      9.69 o
  -6   5   1        5.38        2.39      5.37 o
  -5   5   1        0.70       -0.54      5.08 o
  -4   5   1       11.88       15.20      5.40 o
  -3   5   1       15.35       22.56      4.73 o
  -2   5   1      190.05      208.43      8.29 o
  -1   5   1       45.76       58.63      4.63 o
   0   5   1        9.64        9.41      3.81 o
   1   5   1      281.41      274.34      6.47 o
   2   5   1     1261.03     1279.86     16.24 o
   3   5   1     1685.09     1716.82     21.13 o
   4   5   1       24.35       18.61      3.31 o
   5   5   1        4.97       12.02     11.18 o
   6   5   1        3.93        2.08      5.08 o
   7   5   1        0.60       -4.21     14.81 o
   8   5   1       14.02        8.06     16.34 o
  -8   6   1        0.96       -4.55     15.84 o
  -7   6   1       12.35        8.32      6.99 o
  -6   6   1       12.54        7.16      7.15 o
  -5   6   1       32.39       28.94      7.52 o
  -4   6   1       73.38       85.19      7.22 o
  -3   6   1       34.04       46.67      5.62 o
  -2   6   1      497.53      519.31     11.23 o
  -1   6   1      612.86      618.35     14.26 o
   0   6   1      462.09      530.27      8.85 o
   1   6   1        1.54        8.48      4.82 o
   2   6   1      390.24      422.73     10.92 o
   3   6   1      672.95      717.76     41.65 o
   4   6   1       59.68       59.15      4.52 o
   5   6   1        8.76       19.88     11.12 o
   6   6   1       22.09       22.41      5.67 o
   7   6   1        5.58       -4.39     14.31 o
  -7   7   1       17.05       12.85      7.69 o
  -6   7   1        1.52        6.46      7.89 o
  -5   7   1       21.44       28.34      7.86 o
  -4   7   1       50.49       55.17      6.58 o
  -3   7   1        4.73        7.44      5.19 o
  -2   7   1      552.54      587.26     12.41 o
  -1   7   1     1069.84     1299.02     17.43 o
   0   7   1       27.13       24.95      5.37 o
   1   7   1     1028.20     1188.42     17.61 o
   2   7   1      424.79      437.90     11.81 o
   3   7   1       46.36       42.53      7.00 o
   4   7   1       34.52       38.64      4.95 o
   5   7   1        1.81        0.40      3.05 o
   6   7   1        5.17        5.91     13.48 o
   7   7   1       11.20        9.88     15.96 o
  -7   8   1        1.80        3.25      7.79 o
  -6   8   1        0.02        0.70      6.47 o
  -5   8   1       15.86       17.03     10.22 o
  -4   8   1      103.51      113.98      8.55 o
  -3   8   1       37.92       32.08      9.36 o
  -2   8   1      232.06      244.46     15.43 o
  -1   8   1      904.51      997.89     16.29 o
   0   8   1      419.02      429.45     11.57 o
   1   8   1      823.84      930.59     16.76 o
   2   8   1       36.60       36.72      5.21 o
   3   8   1        0.92       -0.17      6.44 o
   4   8   1       11.01        6.69      5.44 o
   5   8   1       31.84       25.84      6.28 o
   6   8   1       26.24       23.76     14.36 o
   7   8   1        3.16        6.05     15.08 o
  -7   9   1       38.09       47.98     10.37 o
  -6   9   1        1.08       -3.14      6.50 o
  -5   9   1       67.53       75.27     12.51 o
  -4   9   1       18.22       21.66      6.73 o
  -3   9   1      236.01      237.59     10.28 o
  -2   9   1        3.68        3.60      5.14 o
  -1   9   1       49.44       58.96      6.32 o
   0   9   1        2.42        3.97      5.13 o
   1   9   1        8.60       15.34      6.03 o
   2   9   1       93.40       95.14      8.24 o
   3   9   1      262.88      279.53     12.13 o
   4   9   1        0.38       -2.85      6.37 o
   5   9   1       31.08       29.50      6.27 o
   6   9   1       36.19       44.16     14.84 o
   7   9   1       16.14       25.48     17.64 o
  -7  10   1       26.37       30.45     10.43 o
  -6  10   1       10.98        9.93      7.32 o
  -5  10   1       44.64       52.04     11.58 o
  -4  10   1        0.51       -2.18      9.38 o
  -3  10   1       16.65       15.05      6.16 o
  -2  10   1        8.75        9.83      5.43 o
  -1  10   1       12.57       12.86      5.16 o
   0  10   1      144.40      144.81     15.48 o
   1  10   1       29.12       37.37      6.49 o
   2  10   1        0.69        0.89      6.31 o
   3  10   1       12.61        9.21      7.23 o
   4  10   1        2.14       -2.43      6.67 o
   5  10   1       17.79       15.21      6.91 o
   6  10   1        3.71       10.41     15.72 o
  -6  11   1       72.85       69.38     12.60 o
  -5  11   1      111.29      110.35     13.57 o
  -4  11   1       24.66       21.80      9.84 o
  -3  11   1      291.12      300.88     11.89 o
  -2  11   1       88.75       80.91      7.74 o
  -1  11   1       56.08       79.01      8.06 o
   0  11   1        0.61       -2.82      8.50 o
   1  11   1        7.92       12.73      9.39 o
   2  11   1       61.71       73.51     12.42 o
   3  11   1        0.09        0.11      7.96 o
   4  11   1       12.59        4.88      7.62 o
   5  11   1        6.84        8.05     15.20 o
   6  11   1        2.66        1.08     15.46 o
  -6  12   1       12.00        6.60      8.94 o
  -5  12   1        8.45        8.37      8.41 o
  -4  12   1      106.21      112.03     13.69 o
  -3  12   1       29.05       25.99      9.96 o
  -2  12   1      112.78      107.97     11.60 o
  -1  12   1        1.97        5.21      9.33 o
   0  12   1      699.49      603.05     23.71 o
   1  12   1       38.83       28.51     10.64 o
   2  12   1        2.37       10.26     11.11 o
   3  12   1      174.88      141.72     11.22 o
   4  12   1        9.70        2.32      6.86 o
   5  12   1        1.97       -3.58     15.21 o
  -5  13   1        0.06        7.54      9.43 o
  -4  13   1       42.49       34.43     11.31 o
  -3  13   1        1.99        1.87      9.76 o
  -2  13   1        1.74        1.25      9.70 o
  -1  13   1      168.36      162.36     14.48 o
   0  13   1        1.97        1.84      9.66 o
   1  13   1       24.43       26.51     11.18 o
   2  13   1       55.08       55.45     13.14 o
   3  13   1        4.43        2.54      8.30 o
   4  13   1       12.60        9.00      8.54 o
   5  13   1       59.79       59.80     12.95 o
  -4  14   1        3.19       -1.05      8.27 o
  -3  14   1        0.60       -4.27     10.95 o
  -2  14   1        0.04       -2.83      9.05 o
  -1  14   1       93.96      100.21     13.44 o
   0  14   1       49.51       45.06     11.39 o
   1  14   1      118.75      115.95     14.55 o
   2  14   1       14.87       14.63      8.10 o
   3  14   1        0.15        6.52      7.84 o
   4  14   1       13.28       15.30      8.28 o
  -3  15   1        0.01       -2.31      8.75 o
  -2  15   1        0.68       -2.11     11.00 o
  -1  15   1        0.00        1.86      9.49 o
   0  15   1        0.02       -1.28      9.15 o
   1  15   1        2.96        2.54      8.35 o
   2  15   1        0.51       -1.57     11.65 o
   3  15   1        5.09       -3.02      8.39 o
  -2  16   1        2.05        0.44      8.07 o
  -1  16   1        0.79       -4.13      7.89 o
   0  16   1       49.31       59.78     19.05 o
   1  16   1        0.04        2.02      8.72 o
   2  16   1        7.46        6.45      8.96 o
  -2 -16   2       11.68       15.77      9.03 o
  -1 -16   2        6.14        8.69      8.75 o
   0 -16   2      135.19      156.75     20.53 o
   1 -16   2        5.61       -1.69     13.75 o
   2 -16   2       20.07       22.87     13.65 o
  -3 -15   2        0.00        1.70      8.13 o
  -2 -15   2        9.44       16.49      8.31 o
  -1 -15   2      130.03      125.76     10.50 o
   0 -15   2        4.67        1.93      7.48 o
   1 -15   2       57.63       53.45      8.85 o
   2 -15   2        4.57        2.67     14.66 o
   3 -15   2        4.83       -1.42     14.78 o
  -4 -14   2       11.27        2.06      8.58 o
  -3 -14   2        7.78        4.58      7.32 o
  -2 -14   2        0.00       -5.41      7.29 o
  -1 -14   2       19.25       24.98      7.78 o
   0 -14   2       19.78        8.64      7.18 o
   1 -14   2        7.03        6.18      7.06 o
   2 -14   2       21.43       18.78      7.54 o
   3 -14   2       21.10       15.51      7.07 o
   4 -14   2        3.36       -1.44     12.27 o
  -5 -13   2       15.00       25.99     17.01 o
  -4 -13   2        8.30        8.45      8.30 o
  -3 -13   2       39.66       32.57      8.80 o
  -2 -13   2       65.01       62.23      9.15 o
  -1 -13   2       42.57       43.64      8.16 o
   0 -13   2        0.35       -2.20      6.76 o
   1 -13   2      149.53      130.57      9.93 o
   2 -13   2       37.89       24.00      7.07 o
   3 -13   2        2.33        0.51      6.88 o
   4 -13   2       79.55       68.27      8.72 o
   5 -13   2      107.76      105.32     18.31 o
  -5 -12   2       17.77       12.90     15.55 o
  -4 -12   2        3.46        1.05      7.97 o
  -3 -12   2       47.32       48.95      9.18 o
  -2 -12   2      864.26      861.07     20.64 o
  -1 -12   2       26.04       22.69      8.19 o
   0 -12   2       34.40       43.13      8.21 o
   1 -12   2      212.08      213.14     11.39 o
   2 -12   2       57.21       53.13      6.06 o
   3 -12   2       56.99       50.14      6.22 o
   4 -12   2        4.20       -0.07      7.61 o
   5 -12   2       19.41       16.14      8.10 o
   6 -12   2        3.86       -0.28     12.95 o
  -6 -11   2       44.33       43.19     17.62 o
  -5 -11   2      135.54      157.26     13.47 o
  -4 -11   2       46.48       48.11      8.59 o
  -3 -11   2       82.28       72.89     12.03 o
  -2 -11   2        8.65        3.94      7.15 o
  -1 -11   2      179.66      179.06     10.66 o
   0 -11   2        0.09       -2.15      6.67 o
   1 -11   2      104.95      118.82     15.92 o
   2 -11   2       43.85       45.29      5.62 o
   3 -11   2      110.81      110.45      8.85 o
   4 -11   2      243.98      230.57      9.24 o
   5 -11   2       32.89       32.88      8.59 o
   6 -11   2        5.32       -2.93     13.22 o
  -6 -10   2        0.62       -1.03     15.78 o
  -5 -10   2       34.85       29.78      7.41 o
  -4 -10   2        6.18       12.99      6.96 o
  -3 -10   2      202.70      205.98     11.22 o
  -2 -10   2      188.14      193.10     10.31 o
  -1 -10   2       29.19       30.64      6.87 o
   0 -10   2      738.46      719.77     15.75 o
   1 -10   2      177.69      179.17      9.27 o
   2 -10   2      259.24      242.34      7.82 o
   3 -10   2      129.63      115.33      6.63 o
   4 -10   2      275.43      280.04      9.50 o
   5 -10   2      186.45      205.97     11.80 o
   6 -10   2       63.74       89.31     15.62 o
   7 -10   2        4.82        4.76      9.74 o
  -7  -9   2        1.28       -2.25     17.08 o
  -6  -9   2       41.48       46.38     17.37 o
  -5  -9   2       19.57       18.49      6.59 o
  -4  -9   2        0.88        0.90      6.37 o
  -3  -9   2        3.33        8.24      6.64 o
  -2  -9   2        0.68        0.42      5.76 o
  -1  -9   2      556.89      556.71     11.40 o
   0  -9   2       13.71       13.62      4.65 o
   1  -9   2       93.81      103.06      7.22 o
   2  -9   2       37.88       37.78      4.44 o
   3  -9   2       14.37       16.19      4.40 o
   4  -9   2       29.38       23.79      5.04 o
   5  -9   2        6.69       13.79      7.23 o
   6  -9   2        4.20        2.94     12.43 o
   7  -9   2        3.32       -0.45      9.25 o
  -7  -8   2        0.03      -11.07     15.54 o
  -6  -8   2        2.92       -1.36     14.56 o
  -5  -8   2       13.96       19.54      5.56 o
  -4  -8   2        2.75        2.83      5.89 o
  -3  -8   2      360.68      379.29      9.94 o
  -2  -8   2       82.91       83.84      6.25 o
  -1  -8   2      291.17      292.48      8.32 o
   0  -8   2      184.06      217.35      7.24 o
   1  -8   2      306.69      300.45     13.48 o
   2  -8   2       14.92       16.96      3.69 o
   3  -8   2      168.63      171.30      6.50 o
   4  -8   2        5.85        6.19      4.50 o
   5  -8   2       19.53       17.27      6.69 o
   6  -8   2       10.19       14.28      8.66 o
   7  -8   2        1.72        6.76      8.25 o
  -7  -7   2       15.81       17.78     16.35 o
  -6  -7   2        0.11        0.91     13.70 o
  -5  -7   2       58.07       49.86      5.05 o
  -4  -7   2       47.37       53.15      6.22 o
  -3  -7   2      193.98      196.51      7.39 o
  -2  -7   2      370.35      395.95      9.35 o
  -1  -7   2      148.06      156.47      6.37 o
   0  -7   2       56.94       47.07      4.44 o
   1  -7   2     1199.06     1193.48     20.43 o
   2  -7   2       21.55       29.51      3.70 o
   3  -7   2       70.26       83.70      5.02 o
   4  -7   2        8.67        8.35      4.46 o
   5  -7   2        4.27        5.73      5.87 o
   6  -7   2        1.14        3.09      7.97 o
   7  -7   2       42.88       52.87      9.30 o
  -8  -6   2        4.30        6.87     17.02 o
  -7  -6   2        7.82       11.32     16.36 o
  -6  -6   2       60.00       58.88     15.89 o
  -5  -6   2      134.53       99.09     17.24 o
  -4  -6   2       82.85       97.76      7.93 o
  -3  -6   2      141.39      142.05      6.02 o
  -2  -6   2      392.70      427.48     20.19 o
  -1  -6   2      203.99      222.95      8.24 o
   0  -6   2       78.85       80.64      4.82 o
   1  -6   2      224.56      250.45      5.50 o
   2  -6   2       15.86       13.05      3.06 o
   3  -6   2        5.82        6.82      3.43 o
   4  -6   2      332.27      347.72      9.23 o
   5  -6   2       22.83       24.85      6.29 o
   6  -6   2       21.54        8.71      7.97 o
   7  -6   2        4.26        9.81     14.38 o
   8  -6   2        1.49        2.35     17.15 o
  -8  -5   2       13.10       24.83     17.47 o
  -7  -5   2       26.89       28.91     16.04 o
  -6  -5   2       29.01       45.08     15.57 o
  -5  -5   2       12.74        4.28      3.28 o
  -4  -5   2      112.28      110.92      4.87 o
  -3  -5   2      192.69      199.98      7.15 o
  -2  -5   2      235.17      242.37      9.27 o
  -1  -5   2      258.04      259.42      8.08 o
   0  -5   2        0.38       -0.71      2.83 o
   1  -5   2       84.77       97.36      3.49 o
   2  -5   2       39.93       39.68      4.62 o
   3  -5   2      436.89      457.75      7.50 o
   4  -5   2      114.06      123.73      6.21 o
   5  -5   2       47.88       46.50      5.04 o
   6  -5   2       37.84       46.07      7.82 o
   7  -5   2        8.21       14.40      7.07 o
   8  -5   2        0.07        8.99     16.26 o
  -8  -4   2        4.25        4.28     17.08 o
  -7  -4   2       16.50        7.36     14.85 o
  -6  -4   2      131.37      135.12     17.51 o
  -5  -4   2       74.87       79.94     14.34 o
  -4  -4   2      105.07       88.93      5.24 o
  -3  -4   2      584.59      572.43      9.46 o
  -2  -4   2       76.60       77.50      4.77 o
  -1  -4   2      857.72      865.88     22.77 o
   0  -4   2    10741.95    10880.71     97.24 o
   1  -4   2     1064.51     1060.23     11.49 o
   2  -4   2      801.06      764.92      8.62 o
   3  -4   2       19.09       21.12      3.80 o
   4  -4   2       37.28       36.61      4.69 o
   5  -4   2      285.18      302.49      7.88 o
   6  -4   2       15.26       16.95     12.40 o
   7  -4   2        0.56       -0.92      5.67 o
   8  -4   2       31.62       46.88     16.84 o
  -8  -3   2        3.18       -3.18     17.11 o
  -7  -3   2        0.30       -5.76     14.18 o
  -6  -3   2      123.36      133.61     17.77 o
  -5  -3   2      319.64      336.33     19.69 o
  -4  -3   2      262.12      272.19     14.52 o
  -3  -3   2       14.69       14.99      3.24 o
  -2  -3   2      105.08      115.73      7.83 o
  -1  -3   2     1271.39     1253.02     10.02 o
   0  -3   2       10.79       10.85      2.29 o
   1  -3   2      698.62      657.41      5.60 o
   2  -3   2        8.82        3.94      2.72 o
   3  -3   2      567.17      555.07     11.60 o
   4  -3   2       10.84        7.33      3.75 o
   5  -3   2        8.56        6.59      3.81 o
   6  -3   2        8.86        4.42      5.92 o
   7  -3   2        0.70        4.07     13.62 o
   8  -3   2        0.87        9.90     17.03 o
  -8  -2   2        6.19       24.35     18.00 o
  -7  -2   2       11.07       13.68     15.62 o
  -6  -2   2        2.08        7.91     14.84 o
  -5  -2   2      135.97      141.74     15.71 o
  -4  -2   2       13.77       12.38      9.25 o
  -3  -2   2        0.80        0.49      1.88 o
  -2  -2   2     2149.19     1950.70     11.13 o
  -1  -2   2     1101.06     1060.11      9.90 o
   0  -2   2     2697.41     2716.32     21.53 o
   1  -2   2      416.17      400.32      4.77 o
   2  -2   2      924.56      876.02      8.73 o
   3  -2   2        0.03        1.94      2.90 o
   4  -2   2        8.70        3.27      3.60 o
   5  -2   2        6.46        1.31      3.96 o
   6  -2   2        2.82        0.25      4.92 o
   7  -2   2        0.52        3.75     14.95 o
   8  -2   2       33.54       31.69     17.43 o
  -8  -1   2        0.20      -11.01     15.80 o
  -7  -1   2       37.95       16.42     15.89 o
  -6  -1   2        9.02        6.85     14.62 o
  -5  -1   2        3.59        6.88     11.82 o
  -4  -1   2     1871.09     1959.39     33.29 o
  -3  -1   2     1092.93     1075.48     12.23 o
  -2  -1   2    11694.38    11163.52     53.51 o
  -1  -1   2     4001.21     3623.40     17.24 o
   1  -1   2     3648.00     3325.54     31.99 o
   2  -1   2     2282.29     2207.77     11.85 o
   3  -1   2      571.32      545.98     11.46 o
   4  -1   2      475.72      479.57      8.26 o
   5  -1   2       23.10       23.92      4.19 o
   6  -1   2      226.07      206.94     14.58 o
   7  -1   2       15.11       12.29     14.48 o
   8  -1   2        0.00       -1.09     16.36 o
  -8   0   2        0.01       -0.12     16.11 o
  -7   0   2       25.03       10.52     15.47 o
  -6   0   2      262.98      262.67     20.58 o
  -5   0   2       25.47       22.80      2.24 o
  -4   0   2      704.41      651.80     25.25 o
  -3   0   2      354.73      360.94      6.68 o
  -2   0   2    52412.65    47925.15    445.98 o
  -1   0   2     1067.84      947.00      8.66 o
   1   0   2      748.02      662.97      8.93 o
   2   0   2    35640.91    33825.57     94.48 o
   3   0   2        9.16        7.48      2.96 o
   4   0   2     1937.06     1889.71     12.63 o
   5   0   2      420.18      463.82     15.94 o
   6   0   2      220.75      217.10     19.42 o
   7   0   2        0.40        4.44     14.72 o
   8   0   2        1.04      -10.25     16.15 o
  -8   1   2        2.37       -5.48     15.86 o
  -7   1   2        1.76        0.00     14.60 o
  -6   1   2       50.77       43.55      4.52 o
  -5   1   2        1.03        1.91      4.20 o
  -4   1   2      198.39      216.35      9.13 o
  -3   1   2       70.08       77.28      6.39 o
  -2   1   2    10327.88     9609.66     36.33 o
  -1   1   2     1877.65     1719.60     11.73 o
   1   1   2       79.36       85.02      4.29 o
   2   1   2      637.80      651.18      8.93 o
   3   1   2     1087.98     1053.30     11.33 o
   4   1   2     3527.85     3556.92     27.01 o
   5   1   2       14.13       14.64      5.99 o
   6   1   2       44.65       59.71     16.50 o
   7   1   2        0.54       -1.10     15.14 o
   8   1   2       57.13       47.78     19.12 o
  -8   2   2       16.52       34.48     16.43 o
  -7   2   2        0.63        5.69     15.00 o
  -6   2   2      210.64      235.12      7.07 o
  -5   2   2       11.99       11.15      4.60 o
  -4   2   2      353.18      378.35     34.60 o
  -3   2   2      145.80      139.79     10.32 o
  -2   2   2     3060.96     3038.11     30.57 o
  -1   2   2     4399.93     4187.86     30.04 o
   0   2   2     8028.55     7543.26     38.13 o
   1   2   2     4995.57     4708.87     68.86 o
   2   2   2     5510.74     5102.57     40.24 o
   3   2   2      106.97      105.95      3.12 o
   4   2   2      854.00      834.40     12.06 o
   5   2   2       64.06       62.25      5.69 o
   6   2   2        8.61       -4.29     15.38 o
   7   2   2        9.78       -2.53     14.72 o
   8   2   2        4.80       -5.10     17.29 o
  -8   3   2       35.57       30.91     16.18 o
  -7   3   2       34.54       28.48      5.77 o
  -6   3   2      118.83      127.79      9.01 o
  -5   3   2      217.82      209.05      9.18 o
  -4   3   2       54.08       52.08      6.86 o
  -3   3   2       85.00       95.95      9.26 o
  -2   3   2       37.77       34.44      6.98 o
  -1   3   2      991.73      934.85     16.37 o
   0   3   2       25.34       23.61      5.37 o
   1   3   2      370.15      357.73      6.62 o
   2   3   2       65.77       67.53      4.84 o
   3   3   2       17.07       15.48      2.67 o
   4   3   2      125.59      122.51     11.54 o
   5   3   2       60.39       63.35      5.64 o
   6   3   2      246.65      249.20     14.84 o
   7   3   2       19.61       20.26     16.15 o
   8   3   2       52.65       51.70     18.04 o
  -8   4   2        4.26        1.68     14.79 o
  -7   4   2        8.38        6.16      6.05 o
  -6   4   2        0.47        6.86      6.23 o
  -5   4   2      112.80      112.11      7.01 o
  -4   4   2       36.23       38.29      7.20 o
  -3   4   2       94.03       97.00      6.55 o
  -2   4   2       36.31       31.11      5.97 o
  -1   4   2       28.73       29.21      6.55 o
   0   4   2      140.83      150.43      8.74 o
   1   4   2      451.89      445.98      6.86 o
   2   4   2      101.41      103.97      5.62 o
   3   4   2       67.82       61.16      6.54 o
   4   4   2       46.61       33.58      5.13 o
   5   4   2       18.12       27.14     11.42 o
   6   4   2       30.74       24.49      6.38 o
   7   4   2        0.04       -0.71     13.74 o
   8   4   2        0.02       -2.09     17.66 o
  -8   5   2        0.10       -8.58     15.71 o
  -7   5   2        3.43        0.37      7.05 o
  -6   5   2       24.99       25.73      7.53 o
  -5   5   2       52.18       47.43      7.99 o
  -4   5   2      163.98      163.85      7.45 o
  -3   5   2     1299.31     1368.78     18.87 o
  -2   5   2     1051.81     1098.35     15.48 o
  -1   5   2     1166.00     1199.70     15.15 o
   0   5   2       21.48       21.45      4.43 o
   1   5   2      189.73      218.56      5.89 o
   2   5   2        3.21        2.15      4.44 o
   3   5   2       47.15       43.56      6.16 o
   4   5   2      255.38      276.13     10.78 o
   5   5   2       35.50       23.21     11.71 o
   6   5   2       35.24       42.09      6.92 o
   7   5   2        0.01        2.03     15.18 o
   8   5   2        0.00        6.11     17.03 o
  -8   6   2        0.13       -3.15     15.81 o
  -7   6   2        0.05       -2.02      6.58 o
  -6   6   2        5.98        7.21     12.66 o
  -5   6   2        0.17       -1.89      7.21 o
  -4   6   2       27.16       21.36      6.18 o
  -3   6   2      394.91      411.22     15.41 o
  -2   6   2     1677.24     1845.79     43.36 o
  -1   6   2       36.50       63.26      5.70 o
   0   6   2     1565.85     1719.44     15.28 o
   1   6   2      110.85      145.08      7.20 o
   2   6   2     2434.04     2490.42     23.53 o
   3   6   2       99.37      106.97      9.17 o
   4   6   2       58.87       56.20      7.37 o
   5   6   2       67.41       50.12      7.30 o
   6   6   2       69.20       75.32      7.74 o
   7   6   2       14.21       21.85     15.45 o
  -7   7   2        8.12        1.44      7.22 o
  -6   7   2       18.41       21.31      8.59 o
  -5   7   2        0.50       -0.79      7.43 o
  -4   7   2        8.34       14.64      6.02 o
  -3   7   2       12.91       18.38      5.55 o
  -2   7   2      101.51      109.63      7.16 o
  -1   7   2       98.11      114.44      7.08 o
   0   7   2       27.14       31.16      4.38 o
   1   7   2      946.02     1033.85     31.04 o
   2   7   2       14.86       18.29      5.51 o
   3   7   2      377.62      368.35     11.80 o
   4   7   2      380.75      395.37     13.34 o
   5   7   2       46.94       36.83      3.07 o
   6   7   2       48.27       58.97     14.97 o
   7   7   2        5.47       -5.38     15.03 o
  -7   8   2        6.21        9.12      7.97 o
  -6   8   2        7.09       10.51      8.66 o
  -5   8   2        3.64        1.73      7.79 o
  -4   8   2        3.36        4.40      6.25 o
  -3   8   2        0.19       -1.28      5.38 o
  -2   8   2       20.61       13.15      5.11 o
  -1   8   2     1032.72     1118.94     18.01 o
   0   8   2        4.69        1.95      4.94 o
   1   8   2      753.03      814.10     15.90 o
   2   8   2       24.88       25.93      5.20 o
   3   8   2        0.10       -0.52      6.30 o
   4   8   2       42.31       42.41     12.28 o
   5   8   2       22.47       29.62      5.38 o
   6   8   2       26.65       25.61     14.21 o
   7   8   2       24.15       39.20     16.98 o
  -7   9   2        0.00      -11.37     11.37 o
  -6   9   2        0.01       -1.31      8.11 o
  -5   9   2       21.28       23.58     11.05 o
  -4   9   2        1.56       -2.28      8.80 o
  -3   9   2      423.51      424.51     13.29 o
  -2   9   2        1.38        4.16      5.24 o
  -1   9   2      311.18      295.78     10.57 o
   0   9   2        1.06        2.65      5.31 o
   1   9   2      263.38      277.92     10.79 o
   2   9   2       85.62       86.22      7.97 o
   3   9   2      116.74      120.00      9.27 o
   4   9   2       61.48       80.72     14.14 o
   5   9   2        0.00        0.34      5.90 o
   6   9   2       48.24       46.69     15.87 o
   7   9   2       31.80       43.45     18.00 o
  -7  10   2       14.80       11.47     22.21 o
  -6  10   2        0.09        6.25      8.46 o
  -5  10   2       19.24       18.63     11.69 o
  -4  10   2       39.18       40.88     11.02 o
  -3  10   2        0.05        1.29      5.83 o
  -2  10   2       44.79       48.68      6.76 o
  -1  10   2        9.69       15.62      5.98 o
   0  10   2      281.41      291.20     13.78 o
   1  10   2        0.04       -3.03      5.85 o
   2  10   2       79.85       76.86      8.29 o
   3  10   2       21.39       28.57      8.07 o
   4  10   2        1.53       -2.49      6.76 o
   5  10   2        6.50       -1.31      6.72 o
   6  10   2        4.72        6.80     14.81 o
  -6  11   2        6.03        6.02      7.69 o
  -5  11   2       28.73       29.00     12.24 o
  -4  11   2       34.55       25.72     11.17 o
  -3  11   2       13.01       15.71      9.87 o
  -2  11   2       18.20       17.11      6.49 o
  -1  11   2       13.86        6.89      5.55 o
   0  11   2        1.95        1.70      5.96 o
   1  11   2       14.64        9.26      6.20 o
   2  11   2        2.53        4.73     10.95 o
   3  11   2       88.49       95.97     14.51 o
   4  11   2        5.17        4.33      6.55 o
   5  11   2      122.59      125.66     19.14 o
   6  11   2        4.61       18.73     14.85 o
  -6  12   2        0.86       -7.32      7.32 o
  -5  12   2        4.14        2.04     10.85 o
  -4  12   2        1.02       -3.84      9.98 o
  -3  12   2      102.40      101.06     13.23 o
  -2  12   2        8.50        4.40      9.70 o
  -1  12   2        5.51       -1.04     10.43 o
   0  12   2      116.26      126.79     14.04 o
   1  12   2       40.80       33.30     10.80 o
   2  12   2      178.60      161.53     16.84 o
   3  12   2       84.99      101.32     15.18 o
   4  12   2       24.23       23.17      8.80 o
   5  12   2        1.61        0.35      9.86 o
  -5  13   2        2.87       -4.64     11.15 o
  -4  13   2       17.56       11.14     11.54 o
  -3  13   2        0.67       -1.06      9.80 o
  -2  13   2       95.56       80.91     13.21 o
  -1  13   2        6.84        4.34     10.17 o
   0  13   2       29.74       27.03     11.59 o
   1  13   2       34.35       29.15     12.08 o
   2  13   2      202.57      171.24     17.06 o
   3  13   2        2.84       -1.47      8.04 o
   4  13   2        0.85       -2.59      7.76 o
   5  13   2        0.11        3.43     10.48 o
  -4  14   2       51.22       42.12     12.56 o
  -3  14   2       19.91       14.68     10.64 o
  -2  14   2        2.27        1.72     10.53 o
  -1  14   2      104.75      114.38     14.62 o
   0  14   2        0.80       -3.64     10.77 o
   1  14   2      109.21       99.76     14.31 o
   2  14   2       62.08       41.26     12.70 o
   3  14   2        5.44        3.74      8.08 o
   4  14   2       35.09       31.60      9.53 o
  -3  15   2        9.82        3.15     10.16 o
  -2  15   2        1.36       -1.86     10.97 o
  -1  15   2        6.33       -3.02     10.21 o
   0  15   2        0.29       -3.37     10.30 o
   1  15   2        0.00       -4.06     10.17 o
   2  15   2        0.89       -4.91      8.03 o
   3  15   2       39.13       39.49     12.61 o
  -2  16   2        0.00        1.25     11.23 o
  -1  16   2        3.38        3.99     10.93 o
   0  16   2        0.45        6.47     11.02 o
   1  16   2        3.48       -2.04      8.86 o
  -2 -16   3        0.34       -3.27     12.71 o
  -1 -16   3        7.79       18.32     15.25 o
   0 -16   3       62.05       40.55     16.53 o
   1 -16   3        0.11       -4.86     14.16 o
   2 -16   3        2.93       -1.30     14.48 o
  -3 -15   3        0.06       -2.69      8.72 o
  -2 -15   3       47.63       48.65      9.54 o
  -1 -15   3        0.38        0.34      7.69 o
   0 -15   3        4.63        8.31      7.63 o
   1 -15   3        0.42       10.18     14.84 o
   2 -15   3       31.98       41.70     15.88 o
   3 -15   3        9.32        2.40     15.44 o
  -4 -14   3       17.74       15.64      8.75 o
  -3 -14   3       12.06       12.10      7.72 o
  -2 -14   3        3.85        5.73      7.64 o
  -1 -14   3        4.71        2.03      7.09 o
   0 -14   3        5.22        3.63      7.00 o
   1 -14   3        4.74        2.28      6.42 o
   2 -14   3       15.95       14.08      6.90 o
   3 -14   3        2.12      -13.52     13.52 o
   4 -14   3        0.00        6.72     12.70 o
  -5 -13   3       57.99       46.22     17.46 o
  -4 -13   3      166.11      177.10     11.84 o
  -3 -13   3        4.71        7.81      7.65 o
  -2 -13   3      136.67      131.31     12.57 o
  -1 -13   3        0.28        3.15      7.00 o
   0 -13   3        9.93       16.41      8.68 o
   1 -13   3       70.70       76.05     11.22 o
   2 -13   3        8.14        1.47      6.55 o
   3 -13   3       26.66       28.72      7.29 o
   4 -13   3        0.72       -4.31     10.82 o
   5 -13   3       42.01       42.93     15.19 o
  -5 -12   3       19.48        6.22     17.12 o
  -4 -12   3        4.04       -0.05      8.67 o
  -3 -12   3      307.20      343.49     15.42 o
  -2 -12   3      173.64      193.88     12.06 o
  -1 -12   3        2.08        3.93      7.91 o
   0 -12   3      945.36      928.84     19.70 o
   1 -12   3       55.24       51.88      8.30 o
   2 -12   3      616.65      640.72     15.62 o
   3 -12   3      468.31      466.22     11.00 o
   4 -12   3        6.89        2.44      7.10 o
   5 -12   3        0.73       -0.78     12.72 o
   6 -12   3       10.56       16.58     13.41 o
  -6 -11   3       47.42       52.22     19.37 o
  -5 -11   3      132.30      130.50     23.04 o
  -4 -11   3       95.98      101.64     10.34 o
  -3 -11   3      216.01      195.19     15.32 o
  -2 -11   3       11.02       11.85      7.43 o
  -1 -11   3      667.04      681.30     16.86 o
   0 -11   3        0.24        0.31      6.92 o
   1 -11   3      918.75      955.77     43.65 o
   2 -11   3      501.70      482.61     10.75 o
   3 -11   3        2.17       -0.37      4.81 o
   4 -11   3       30.53       33.69      6.00 o
   5 -11   3      107.63      105.69     16.52 o
   6 -11   3        1.17        3.98     12.61 o
  -6 -10   3       87.70       79.19     19.21 o
  -5 -10   3        7.34        7.08      7.90 o
  -4 -10   3        1.28       -4.58      7.82 o
  -3 -10   3       17.75       12.95      7.21 o
  -2 -10   3        5.96        7.52      6.53 o
  -1 -10   3      302.29      310.20     11.47 o
   0 -10   3      227.32      226.48     12.66 o
   1 -10   3      434.78      456.50     12.35 o
   2 -10   3      389.77      367.02      8.57 o
   3 -10   3      111.27      110.90      6.32 o
   4 -10   3      307.61      319.80      9.84 o
   5 -10   3      329.11      364.70     22.52 o
   6 -10   3       72.45       61.19     14.30 o
  -7  -9   3        6.71        7.86     19.22 o
  -6  -9   3        5.50       -2.35     17.15 o
  -5  -9   3        1.25       -1.73      6.56 o
  -4  -9   3        2.59        5.46      6.90 o
  -3  -9   3        0.19        2.61      6.39 o
  -2  -9   3       12.68       14.13      8.71 o
  -1  -9   3      149.23      154.87      7.12 o
   0  -9   3        4.89        5.60      4.37 o
   1  -9   3      605.07      607.90     21.70 o
   2  -9   3       73.27       63.86      4.48 o
   3  -9   3      102.63      100.30      5.61 o
   4  -9   3       38.16       37.41      5.47 o
   5  -9   3      215.87      230.12     19.36 o
   6  -9   3      228.95      258.58     19.53 o
   7  -9   3       46.07       45.34     10.73 o
  -7  -8   3        3.08       -8.31     16.91 o
  -6  -8   3       59.32       50.07     15.48 o
  -5  -8   3        0.92        0.74      5.84 o
  -4  -8   3        1.61        1.72      6.05 o
  -3  -8   3       64.41       75.97      7.37 o
  -2  -8   3       24.97       23.02      6.02 o
  -1  -8   3       64.73       61.62      5.35 o
   0  -8   3     2404.71     2461.17     19.86 o
   1  -8   3       45.57       43.36      5.03 o
   2  -8   3       16.79       18.85      3.46 o
   3  -8   3       12.25        9.75      3.77 o
   4  -8   3       82.44       90.51      7.70 o
   5  -8   3       17.77       10.75      6.09 o
   6  -8   3       48.13       47.40      9.75 o
   7  -8   3        2.52        1.47      9.63 o
  -7  -7   3       18.04       17.20     17.59 o
  -6  -7   3        8.89        8.57     14.86 o
  -5  -7   3      180.91      180.73      7.73 o
  -4  -7   3       27.73       38.94      6.18 o
  -3  -7   3        4.84       12.17      4.56 o
  -2  -7   3        0.31        2.30      4.92 o
  -1  -7   3       16.38       14.13      5.59 o
   0  -7   3        6.93        4.47      3.38 o
   1  -7   3      690.75      687.42      9.76 o
   2  -7   3        7.24        3.93      2.74 o
   3  -7   3      237.96      238.67      6.73 o
   4  -7   3      197.85      200.05     23.44 o
   5  -7   3       18.58       15.10      5.70 o
   6  -7   3       29.80       41.09      8.88 o
   7  -7   3        0.03        2.95      8.17 o
  -7  -6   3        1.16        8.09     16.13 o
  -6  -6   3        7.55        8.85     15.07 o
  -5  -6   3      345.82      315.49     22.46 o
  -4  -6   3      443.76      456.94     10.89 o
  -3  -6   3        0.28        4.11      4.71 o
  -2  -6   3      102.56      113.61      6.68 o
  -1  -6   3       85.59      100.64      7.46 o
   0  -6   3     1337.06     1374.68     12.69 o
   1  -6   3       69.83       73.61      3.30 o
   2  -6   3      158.79      165.35      4.84 o
   3  -6   3      179.94      191.71      5.48 o
   4  -6   3       94.94      100.64      6.08 o
   5  -6   3        0.00        0.89      5.65 o
   6  -6   3      200.61      196.79     11.63 o
   7  -6   3        1.83       -2.35      7.21 o
   8  -6   3       12.32       19.55     16.46 o
  -8  -5   3        3.64       -2.27     16.84 o
  -7  -5   3      107.14       77.45     19.32 o
  -6  -5   3       90.04       95.63     17.49 o
  -5  -5   3      131.52      127.30     16.50 o
  -4  -5   3      127.11      140.67      5.81 o
  -3  -5   3      571.27      602.62     12.35 o
  -2  -5   3      200.36      219.52      7.70 o
  -1  -5   3      737.34      736.18     12.55 o
   0  -5   3        0.68        1.35      2.67 o
   1  -5   3      462.76      463.43     10.35 o
   2  -5   3      401.96      408.89      7.73 o
   3  -5   3      215.88      238.27      6.94 o
   4  -5   3        0.08       -2.34      4.44 o
   5  -5   3        2.81       -2.72      4.81 o
   6  -5   3       26.39       34.94      7.57 o
   7  -5   3       19.89       18.33      8.50 o
   8  -5   3        5.76        2.61     17.28 o
  -8  -4   3        1.52        9.65     17.24 o
  -7  -4   3        7.62        5.77     15.87 o
  -6  -4   3      181.67      178.54     18.85 o
  -5  -4   3        0.41        8.82     11.53 o
  -4  -4   3       19.75       24.97      3.37 o
  -3  -4   3        0.47        1.73      3.72 o
  -2  -4   3      222.06      217.91      5.40 o
  -1  -4   3      391.03      380.98     12.12 o
   0  -4   3     5883.64     5864.60     49.83 o
   1  -4   3      304.47      297.75      4.14 o
   2  -4   3      149.09      154.94      6.92 o
   3  -4   3        6.45        3.25      3.42 o
   4  -4   3      242.46      257.84      7.50 o
   5  -4   3      331.51      340.63      8.17 o
   6  -4   3       24.04       25.78      8.69 o
   7  -4   3        0.09       -3.43      5.92 o
   8  -4   3        4.35        4.59     15.83 o
  -8  -3   3       17.89       29.34     18.74 o
  -7  -3   3       13.58       -1.64     14.38 o
  -6  -3   3        8.38       10.65     14.93 o
  -5  -3   3        1.76        1.36     11.43 o
  -4  -3   3        5.63        1.89      5.25 o
  -3  -3   3      535.33      498.63      6.70 o
  -2  -3   3      119.19      107.52      4.19 o
  -1  -3   3        9.96       20.48      2.96 o
   0  -3   3       15.41       16.15      2.88 o
   1  -3   3      678.22      663.81      7.77 o
   2  -3   3       73.44       77.64      3.69 o
   3  -3   3      871.19      868.47     10.65 o
   4  -3   3      224.34      237.92      6.22 o
   5  -3   3      102.51      105.61      5.43 o
   6  -3   3      155.42      167.95      8.97 o
   7  -3   3       17.75        3.56     13.81 o
   8  -3   3        2.02       11.48     16.40 o
  -8  -2   3        2.79        8.08     16.03 o
  -7  -2   3        5.18      -10.86     14.61 o
  -6  -2   3      302.67      309.78     21.90 o
  -5  -2   3        4.90       -3.43     12.53 o
  -4  -2   3      131.36      115.46      3.97 o
  -3  -2   3       18.58       16.04      2.58 o
  -2  -2   3      795.18      752.79      7.65 o
  -1  -2   3        0.02        2.32      1.73 o
   0  -2   3    21813.44    20964.30     72.37 o
   1  -2   3        0.02       -1.55      3.45 o
   2  -2   3      873.95      857.12      7.66 o
   3  -2   3       13.43        8.24      3.26 o
   4  -2   3      217.88      232.66      6.81 o
   5  -2   3        0.01        0.62      3.98 o
   6  -2   3       90.47       92.05      6.84 o
   7  -2   3        6.83       -0.15     15.30 o
   8  -2   3        4.93       22.08     14.81 o
  -8  -1   3        1.07        7.86     16.90 o
  -7  -1   3       77.55       70.22     16.58 o
  -6  -1   3       89.33       88.42     17.57 o
  -5  -1   3      557.48      365.33     91.18 o
  -4  -1   3       31.75       33.34      3.68 o
  -3  -1   3      690.00      661.44     15.61 o
  -2  -1   3      828.66      795.52     12.93 o
  -1  -1   3      371.16      357.41      5.02 o
   0  -1   3        8.10        8.48      1.60 o
   1  -1   3      664.23      648.43     11.96 o
   2  -1   3       77.14       66.92      4.40 o
   3  -1   3        0.60       -1.58      2.48 o
   4  -1   3      455.28      455.77     11.80 o
   5  -1   3        0.30        2.62      3.65 o
   6  -1   3        6.49        8.33      3.80 o
   7  -1   3       55.95       68.02     16.94 o
   8  -1   3       41.20       34.20     18.81 o
  -8   0   3        1.67       -2.77     16.39 o
  -7   0   3        2.56       -6.10     14.76 o
  -6   0   3       91.42       46.18      7.38 o
  -5   0   3      252.45      244.83      8.07 o
  -4   0   3      327.23      307.55     12.51 o
  -3   0   3       72.50       72.42      4.21 o
  -2   0   3    11557.53    10898.20    103.07 o
  -1   0   3      666.33      594.38      7.57 o
   0   0   3      107.32      122.36      3.70 o
   1   0   3      445.49      398.57      9.09 o
   2   0   3     3613.27     3464.68     27.69 o
   3   0   3       11.92       10.27      2.43 o
   4   0   3     5481.68     5412.11     29.80 o
   5   0   3      255.89      254.17     12.77 o
   6   0   3       25.32       16.58     15.18 o
   7   0   3        9.15        3.50     15.19 o
   8   0   3       37.52       36.44     17.82 o
  -8   1   3       20.52       21.38     17.10 o
  -7   1   3       12.33       11.12     15.20 o
  -6   1   3       75.40       62.10      5.61 o
  -5   1   3        0.79        0.30      3.29 o
  -4   1   3     2634.05     2640.11     21.00 o
  -3   1   3      870.11      863.07     14.21 o
  -2   1   3      296.35      291.67     12.35 o
  -1   1   3      288.05      290.95      5.64 o
   0   1   3        5.02        3.14      3.50 o
   1   1   3     1087.93     1012.47     10.68 o
   2   1   3     1960.10     1848.87     14.70 o
   3   1   3     1673.16     1625.03     11.64 o
   4   1   3     1723.71     1763.03     23.75 o
   5   1   3        8.45       14.33      6.54 o
   6   1   3      564.74      521.32     25.86 o
   7   1   3        2.97       11.60     15.12 o
   8   1   3       44.23       36.77     16.96 o
  -8   2   3        0.16        9.44     15.97 o
  -7   2   3       56.03       54.54     15.51 o
  -6   2   3       75.03       71.65      7.26 o
  -5   2   3      153.94      165.42      9.11 o
  -4   2   3     1780.33     1798.55     32.72 o
  -3   2   3        0.19        5.44      7.21 o
  -2   2   3     1262.17     1148.63     20.60 o
  -1   2   3     3751.92     3501.13     24.06 o
   0   2   3      313.27      304.72      9.48 o
   1   2   3     2700.66     2510.52     25.36 o
   2   2   3      569.97      558.61      8.30 o
   3   2   3      952.54      951.06     13.45 o
   4   2   3      978.28      959.18     14.33 o
   5   2   3      107.78      107.74      6.90 o
   6   2   3      654.47      659.06     18.17 o
   7   2   3        1.88        1.90     15.08 o
   8   2   3        8.74        2.99     15.51 o
  -8   3   3        0.05        3.55     15.43 o
  -7   3   3        7.65        6.64      5.70 o
  -6   3   3       81.15       74.98      8.16 o
  -5   3   3       13.40       14.85      4.77 o
  -4   3   3       85.01       92.19      6.36 o
  -3   3   3       74.48       75.57      9.54 o
  -2   3   3      188.60      172.26      6.80 o
  -1   3   3      758.65      786.16     16.27 o
   0   3   3       18.61       21.93      5.44 o
   1   3   3     3390.38     3241.43     16.74 o
   2   3   3      243.38      225.71      6.54 o
   3   3   3     1306.05     1265.79     11.19 o
   4   3   3        3.32        3.20      1.93 o
   5   3   3       62.78       64.73      5.90 o
   6   3   3        1.71       -3.34      6.95 o
   7   3   3        6.75       -1.96     14.58 o
   8   3   3       32.52       14.10     17.37 o
  -8   4   3        0.11      -10.53     17.25 o
  -7   4   3        1.15        0.58      5.82 o
  -6   4   3       29.44       27.03      7.18 o
  -5   4   3        1.97        2.81      6.76 o
  -4   4   3       64.35       75.44      6.03 o
  -3   4   3       33.23       27.21      4.50 o
  -2   4   3       14.51       25.54      6.93 o
  -1   4   3      737.08      716.08     16.87 o
   0   4   3      688.28      672.54     16.32 o
   1   4   3     1080.48     1076.53     12.87 o
   2   4   3      444.48      430.47      8.95 o
   3   4   3        0.32        2.46      4.84 o
   4   4   3      164.02      171.48      4.91 o
   5   4   3       72.21       87.13      8.98 o
   6   4   3        0.43       -1.57      6.40 o
   7   4   3        2.17       -1.31      6.58 o
   8   4   3       30.03       43.84     17.53 o
  -8   5   3        1.55      -14.49     14.49 o
  -7   5   3        2.10       -2.91      7.17 o
  -6   5   3        3.82       -1.50      7.03 o
  -5   5   3        0.42        4.58      7.01 o
  -4   5   3       44.80       45.21      5.69 o
  -3   5   3       25.66       24.54      5.50 o
  -2   5   3        0.05        1.73      4.28 o
  -1   5   3      268.32      314.07     12.99 o
   0   5   3        0.09       -1.87      6.60 o
   1   5   3      440.44      449.95      7.46 o
   2   5   3       15.88       17.32      4.31 o
   3   5   3       74.80       74.31      6.25 o
   4   5   3       83.18       78.94      4.47 o
   5   5   3       38.24       47.85     11.71 o
   6   5   3        3.02        0.98      6.38 o
   7   5   3       40.83       36.43     15.70 o
   8   5   3       21.59       27.68     18.77 o
  -8   6   3        1.77       -6.17     16.50 o
  -7   6   3        0.02        1.44     13.10 o
  -6   6   3       39.94       36.57      8.96 o
  -5   6   3       11.08       16.32      7.02 o
  -4   6   3      176.05      184.71      8.00 o
  -3   6   3      525.32      565.35     15.35 o
  -2   6   3      964.68      956.84     16.30 o
  -1   6   3      139.69      169.40      7.88 o
   0   6   3        0.48        5.44      3.58 o
   1   6   3       77.52       79.11      6.07 o
   2   6   3     1131.89     1160.35     21.52 o
   3   6   3        1.72        3.12      5.04 o
   4   6   3      181.24      190.39      9.67 o
   5   6   3       11.72        7.67      1.91 o
   6   6   3        7.01       11.66     13.11 o
   7   6   3       15.90       18.68     15.08 o
  -7   7   3        9.04       12.77     15.37 o
  -6   7   3        0.89       -7.40      8.02 o
  -5   7   3        1.30       -0.70      7.58 o
  -4   7   3      303.47      331.57     12.27 o
  -3   7   3      755.75      782.46     30.15 o
  -2   7   3        0.05       -0.50      4.91 o
  -1   7   3     1492.18     1674.00     21.40 o
   0   7   3        3.41        4.38      3.89 o
   1   7   3      488.09      614.40     20.29 o
   2   7   3       36.86       34.66      4.76 o
   3   7   3      121.99      143.36      9.42 o
   4   7   3      143.94      149.66      9.48 o
   5   7   3       59.28       45.66      3.70 o
   6   7   3       90.53       97.45     16.41 o
   7   7   3        5.29        3.56     15.99 o
  -7   8   3        2.38      -12.65     14.83 o
  -6   8   3       20.51       26.95      9.12 o
  -5   8   3       32.47       36.80      7.61 o
  -4   8   3        4.24        4.45      9.05 o
  -3   8   3        2.94        7.53      6.07 o
  -2   8   3       26.44       21.91      5.68 o
  -1   8   3      334.35      342.23     11.21 o
   0   8   3      199.74      194.97      7.15 o
   1   8   3      254.27      248.84      9.77 o
   2   8   3      139.68      125.87      6.56 o
   3   8   3      323.39      329.30     11.76 o
   4   8   3       28.18       29.04      7.98 o
   5   8   3        6.19        3.80      4.95 o
   6   8   3       20.17       35.69     14.50 o
   7   8   3       43.13       39.73     16.67 o
  -7   9   3       23.97       27.73      7.63 o
  -6   9   3       36.68       27.24      9.02 o
  -5   9   3       94.25       99.02     19.00 o
  -4   9   3       18.96        9.56      9.94 o
  -3   9   3      217.56      232.17     10.72 o
  -2   9   3       18.19       17.17      6.02 o
  -1   9   3      163.10      174.83      9.21 o
   0   9   3       10.11        9.98      5.63 o
   1   9   3      472.24      481.24     13.43 o
   2   9   3       23.66       34.59      6.76 o
   3   9   3       17.65       20.62      5.79 o
   4   9   3       32.19       31.45     12.03 o
   5   9   3       41.66       39.53      7.90 o
   6   9   3       20.57       34.25     15.53 o
  -7  10   3       60.54       53.13      8.58 o
  -6  10   3        3.71        0.68      9.15 o
  -5  10   3       40.36       46.45     11.91 o
  -4  10   3       35.62       49.05     11.92 o
  -3  10   3        0.08        2.82      9.06 o
  -2  10   3        4.83        9.25      6.24 o
  -1  10   3       37.47       36.68      6.97 o
   0  10   3      354.29      352.73     12.35 o
   1  10   3        0.06        0.90      6.40 o
   2  10   3      301.99      303.96     12.34 o
   3  10   3       18.61       13.96      6.12 o
   4  10   3       33.86       36.14      9.11 o
   5  10   3       99.44      107.71      9.06 o
   6  10   3        0.25        4.65     14.92 o
  -6  11   3       32.86       30.23     10.03 o
  -5  11   3       48.27       51.62     12.08 o
  -4  11   3       52.78       64.80     13.28 o
  -3  11   3       50.79       52.60     12.14 o
  -2  11   3        0.96        0.69      9.69 o
  -1  11   3        1.20        5.74      8.88 o
   0  11   3        0.09       -5.93      5.93 o
   1  11   3        0.61        6.63      6.45 o
   2  11   3        0.26        1.54      6.99 o
   3  11   3        0.68        9.44     12.64 o
   4  11   3        1.23       -3.71      8.93 o
   5  11   3       10.17       10.66     14.31 o
   6  11   3        0.01        2.70     15.60 o
  -6  12   3       16.16       12.64      8.90 o
  -5  12   3        0.42        3.43     10.79 o
  -4  12   3       80.19       78.17     13.24 o
  -3  12   3       59.39       69.18     13.06 o
  -2  12   3      519.53      490.92     22.95 o
  -1  12   3        0.08        0.88      9.75 o
   0  12   3       35.59       41.31     11.36 o
   1  12   3       37.50       26.36     11.89 o
   2  12   3       88.47       84.65     13.85 o
   3  12   3       60.50       46.91     14.79 o
   4  12   3       48.67       55.52      9.40 o
   5  12   3       61.15       76.97     12.34 o
  -5  13   3       17.09       21.76     10.96 o
  -4  13   3        0.00        0.09     11.19 o
  -3  13   3        9.37        6.42     10.59 o
  -2  13   3       44.43       47.38     12.95 o
  -1  13   3      463.03      414.06     22.37 o
   0  13   3        0.27        2.02     10.77 o
   1  13   3      334.47      306.10     20.80 o
   2  13   3        8.09        3.17     11.22 o
   3  13   3        0.34        3.99     13.29 o
   4  13   3       74.55       78.44     11.35 o
  -4  14   3       23.79       10.09     11.67 o
  -3  14   3        0.04        1.96     10.53 o
  -2  14   3       55.91       30.23     12.06 o
  -1  14   3        3.49        3.42     10.19 o
   0  14   3       62.36       40.74     13.11 o
   1  14   3       21.87       14.73     11.21 o
   2  14   3       31.72       31.99     12.46 o
   3  14   3       33.02       19.89     13.42 o
   4  14   3       17.40       15.34      9.89 o
  -3  15   3       51.50       58.70     13.84 o
  -2  15   3        3.08        3.16     11.10 o
  -1  15   3        0.35        0.15     10.78 o
   0  15   3        3.81        3.22      9.98 o
   1  15   3        0.97        3.32     10.80 o
   2  15   3        0.12       -6.60     11.19 o
   3  15   3       14.90       11.39      8.86 o
  -2  16   3        0.03       -3.55     11.08 o
  -1  16   3        6.98        1.37     10.93 o
   0  16   3        2.16       12.01     10.84 o
   1  16   3        5.06       13.07     11.60 o
  -1 -16   4       18.32       14.16     14.36 o
   0 -16   4       12.87       22.86     15.30 o
   1 -16   4        8.45       22.43     15.21 o
   2 -16   4        3.11        7.02     15.11 o
  -3 -15   4        6.67        5.51      8.50 o
  -2 -15   4       31.98       29.44      8.35 o
  -1 -15   4       40.62       30.99      8.04 o
   0 -15   4        4.73        5.80     13.46 o
   1 -15   4      179.84      151.71     20.06 o
   2 -15   4       64.97       79.03     17.13 o
   3 -15   4        4.63       12.57     14.17 o
  -4 -14   4        2.16        0.12      8.40 o
  -3 -14   4       14.05       10.34      8.01 o
  -2 -14   4        0.26        1.44      7.41 o
  -1 -14   4        0.01        2.54      6.84 o
   0 -14   4       15.76       19.87      7.07 o
   1 -14   4        0.00       -0.21      6.20 o
   2 -14   4       31.34       25.92     14.08 o
   3 -14   4       16.89       15.74     14.00 o
   4 -14   4       11.42       21.26     12.98 o
  -5 -13   4       52.63       31.99     17.85 o
  -4 -13   4        0.80       -1.67     12.89 o
  -3 -13   4        0.11        3.71      7.03 o
  -2 -13   4        9.73        8.74      7.64 o
  -1 -13   4       14.96       16.16      7.06 o
   0 -13   4        1.19        1.60      6.33 o
   1 -13   4       72.98       71.79      7.61 o
   2 -13   4       52.32       54.24      7.13 o
   3 -13   4       11.50        6.35      6.11 o
   4 -13   4       14.60        7.48     14.57 o
   5 -13   4       19.33        5.56     13.04 o
  -5 -12   4        5.76        8.74     17.75 o
  -4 -12   4        1.28        4.09      8.54 o
  -3 -12   4      336.44      369.31     23.89 o
  -2 -12   4      232.48      244.28     12.25 o
  -1 -12   4       62.18       69.22      9.05 o
   0 -12   4     1128.41     1101.92     31.86 o
   1 -12   4        1.21        4.69      6.88 o
   2 -12   4       20.03       24.60      7.11 o
   3 -12   4      104.65      103.51      8.30 o
   4 -12   4      109.94       93.25      8.51 o
   5 -12   4        5.23        1.42     12.77 o
  -6 -11   4       29.33       26.80     19.85 o
  -5 -11   4      201.93      215.10     12.85 o
  -4 -11   4      182.81      177.42     16.39 o
  -3 -11   4       42.98       43.16     11.20 o
  -2 -11   4      232.73      231.22     14.43 o
  -1 -11   4      498.83      520.67     14.99 o
   0 -11   4       13.11        8.59      6.67 o
   1 -11   4     2278.22     2273.03     25.43 o
   2 -11   4      416.09      398.93     11.83 o
   3 -11   4      170.80      175.60      7.05 o
   4 -11   4       19.18       21.21     13.39 o
   5 -11   4       91.30      104.82     16.76 o
   6 -11   4        6.63       -5.33     11.03 o
  -6 -10   4        5.13        6.40     14.89 o
  -5 -10   4      209.40      235.14     17.18 o
  -4 -10   4      600.53      667.02     17.51 o
  -3 -10   4      325.34      322.26     13.32 o
  -2 -10   4        9.90       10.15      9.84 o
  -1 -10   4      154.60      174.91      9.19 o
   0 -10   4      804.11      811.37     15.54 o
   1 -10   4       16.05       20.22      5.50 o
   2 -10   4      356.58      356.19      7.92 o
   3 -10   4      426.37      440.88      9.52 o
   4 -10   4       79.09       67.66      8.14 o
   5 -10   4       16.74       13.81     13.03 o
   6 -10   4       48.85       50.59     14.43 o
  -7  -9   4       26.68       26.14     17.85 o
  -6  -9   4        4.52       10.71     16.76 o
  -5  -9   4        2.62        6.41      7.19 o
  -4  -9   4        4.35        2.85      6.98 o
  -3  -9   4       68.69       63.50     13.74 o
  -2  -9   4       55.00       52.18      9.88 o
  -1  -9   4       89.75       89.78      5.96 o
   0  -9   4       20.48       19.97      4.47 o
   1  -9   4        6.51        6.66      4.03 o
   2  -9   4        1.15        1.52      2.95 o
   3  -9   4       25.13       24.36      4.09 o
   4  -9   4        0.21       -3.49      6.04 o
   5  -9   4       30.98       27.72      7.05 o
   6  -9   4        6.86       14.71     12.59 o
   7  -9   4        3.63       -4.45      9.54 o
  -7  -8   4        0.27       -8.50     17.48 o
  -6  -8   4        7.82        8.37     15.86 o
  -5  -8   4       66.05       42.43      7.91 o
  -4  -8   4       61.14       68.61      7.91 o
  -3  -8   4        0.66       -0.76      6.19 o
  -2  -8   4       73.39       75.81      5.98 o
  -1  -8   4      369.81      355.34     11.12 o
   0  -8   4     1249.08     1283.63     14.15 o
   1  -8   4      278.11      261.41      7.45 o
   2  -8   4      326.43      331.12      6.56 o
   3  -8   4       88.70       98.74      5.06 o
   4  -8   4       80.11       82.47      7.28 o
   5  -8   4        2.49        1.43      6.22 o
   6  -8   4        0.33       -6.55     10.36 o
   7  -8   4       45.14       49.55      9.79 o
  -7  -7   4        9.64        5.88     16.66 o
  -6  -7   4        0.62        1.57     15.67 o
  -5  -7   4       47.90       42.88      6.76 o
  -4  -7   4      257.71      264.88      9.95 o
  -3  -7   4      257.77      268.41      8.57 o
  -2  -7   4        3.06        8.38      5.18 o
  -1  -7   4       18.40       29.20      5.91 o
   0  -7   4        0.50       -0.07      3.18 o
   1  -7   4      603.88      579.03      9.14 o
   2  -7   4       36.74       42.58      3.14 o
   3  -7   4       12.72       11.46      3.84 o
   4  -7   4       40.31       31.24      5.88 o
   5  -7   4       15.39       18.50      6.03 o
   6  -7   4        1.36       -1.53      7.94 o
   7  -7   4        6.84        8.62      7.57 o
  -7  -6   4        2.13        2.60     15.91 o
  -6  -6   4       31.78       31.72     15.69 o
  -5  -6   4       10.51        5.72      4.77 o
  -4  -6   4       71.53       58.09      7.22 o
  -3  -6   4      204.63      198.43      9.23 o
  -2  -6   4        1.23        3.20      4.93 o
  -1  -6   4      110.99      118.89      7.18 o
   0  -6   4     1959.23     2078.17     14.67 o
   1  -6   4       57.47       58.57      3.25 o
   2  -6   4      252.42      249.20      5.83 o
   3  -6   4        0.60       -2.05      3.50 o
   4  -6   4       29.38       39.89      5.74 o
   5  -6   4        6.36        6.23      5.57 o
   6  -6   4        0.26        2.28      7.74 o
   7  -6   4        1.67        3.02      7.44 o
  -8  -5   4        1.60       -0.20     18.35 o
  -7  -5   4       45.67       52.61     18.16 o
  -6  -5   4       54.32       72.24     16.32 o
  -5  -5   4      157.27      152.06     17.63 o
  -4  -5   4        4.38        6.61      3.61 o
  -3  -5   4      248.80      247.77      9.75 o
  -2  -5   4      124.84      121.06      5.14 o
  -1  -5   4     3527.88     3683.58     28.33 o
   0  -5   4        5.01        7.81      2.40 o
   1  -5   4     7967.86     7796.19    351.65 o
   2  -5   4        9.81        8.38      3.05 o
   3  -5   4        2.03        1.98      3.67 o
   4  -5   4      267.71      287.77      8.19 o
   5  -5   4        2.41        3.75      5.34 o
   6  -5   4       46.44       52.10      8.08 o
   7  -5   4        7.28        3.81      6.86 o
   8  -5   4       11.01       15.25     18.23 o
  -8  -4   4       16.25       20.09     17.28 o
  -7  -4   4        2.37        5.10     14.95 o
  -6  -4   4        0.33        4.74     13.79 o
  -5  -4   4      409.32      409.39     22.09 o
  -4  -4   4      319.50      309.16     19.62 o
  -3  -4   4        6.28        6.52      2.97 o
  -2  -4   4      137.69      136.37      3.84 o
  -1  -4   4       21.20       18.89      2.83 o
   0  -4   4     1090.19     1170.00     12.89 o
   1  -4   4        1.06       -0.86      4.28 o
   2  -4   4        6.09        3.32      2.80 o
   3  -4   4      634.30      647.66      9.91 o
   4  -4   4      472.42      507.52     10.00 o
   5  -4   4       32.00       36.06      4.74 o
   6  -4   4        4.45        5.28      6.40 o
   7  -4   4        2.09        1.42      6.23 o
   8  -4   4        5.11       12.51     17.69 o
  -8  -3   4        0.10        0.45     16.46 o
  -7  -3   4       27.61       17.89     16.29 o
  -6  -3   4        9.65       13.36     13.66 o
  -5  -3   4       65.54       61.36     13.82 o
  -4  -3   4      195.20      188.65      5.59 o
  -3  -3   4      937.27      948.40     10.16 o
  -2  -3   4       92.69       92.64      2.64 o
  -1  -3   4       27.32       27.58      2.18 o
   0  -3   4        9.37       10.34      3.13 o
   1  -3   4      175.61      158.69      6.52 o
   2  -3   4      144.23      140.18      4.04 o
   3  -3   4       20.50       20.54      3.72 o
   4  -3   4       33.68       38.23      4.63 o
   5  -3   4        8.09        2.05      4.39 o
   6  -3   4        4.59        4.31      5.90 o
   7  -3   4        6.25        2.47     13.03 o
   8  -3   4       15.63       17.43     16.15 o
  -8  -2   4       13.71        6.04     16.46 o
  -7  -2   4       16.04       19.06     15.31 o
  -6  -2   4       50.09       49.82     16.66 o
  -5  -2   4        0.96        0.77      2.12 o
  -4  -2   4      158.57      151.74      5.89 o
  -3  -2   4       40.04       38.50      5.17 o
  -2  -2   4        6.64        3.37      2.48 o
  -1  -2   4       51.08       54.04      2.22 o
   0  -2   4      516.00      450.90      4.85 o
   1  -2   4      253.99      243.44      6.75 o
   2  -2   4      203.35      193.31      5.47 o
   3  -2   4       43.39       46.48      3.97 o
   4  -2   4       15.33        8.57      3.95 o
   5  -2   4        0.60       -1.84      4.07 o
   6  -2   4       17.43       17.40      7.35 o
   7  -2   4       10.69        9.43     14.21 o
   8  -2   4        5.65        4.51     17.21 o
  -8  -1   4       18.14        7.80     17.10 o
  -7  -1   4        4.99        8.24     15.72 o
  -6  -1   4      252.03      261.65     20.82 o
  -5  -1   4       61.89       61.60      4.38 o
  -4  -1   4     1481.48     1471.44     80.06 o
  -3  -1   4        4.28        3.16      3.94 o
  -2  -1   4      356.17      335.76      6.95 o
  -1  -1   4      527.15      503.93      6.34 o
   0  -1   4       56.06       53.33      2.13 o
   1  -1   4      825.38      859.34     15.19 o
   2  -1   4      114.92      111.07      4.97 o
   3  -1   4      145.50      157.53      8.26 o
   4  -1   4        0.68        0.84      4.09 o
   5  -1   4       46.74       49.29      4.81 o
   6  -1   4      215.89      194.10     23.58 o
   7  -1   4        2.97       -0.05     15.56 o
   8  -1   4       28.32       29.45     16.33 o
  -8   0   4        3.35      -10.35     15.99 o
  -7   0   4        1.49       -1.95     14.90 o
  -6   0   4      232.33      218.34      6.81 o
  -5   0   4      327.64      347.81      9.15 o
  -4   0   4     7767.79     7447.52    100.69 o
  -3   0   4       17.90       22.48      3.95 o
  -2   0   4     8874.14     8591.64     39.27 o
  -1   0   4      441.01      412.12      5.98 o
   0   0   4    20060.73    18446.76     29.75 o
   1   0   4      214.35      202.29      8.74 o
   2   0   4        2.18        5.15      3.13 o
   3   0   4       93.97       92.72      3.65 o
   4   0   4      190.42      210.75      6.24 o
   5   0   4       17.87       14.73      3.63 o
   6   0   4      462.78      437.55     24.69 o
   7   0   4       71.98       67.26     17.10 o
   8   0   4        1.77        7.33     16.24 o
  -8   1   4        0.01        3.45     15.62 o
  -7   1   4        4.63       -1.46     13.75 o
  -6   1   4       19.42       20.90      5.83 o
  -5   1   4       20.91       17.73      3.73 o
  -4   1   4     2441.97     2516.30     27.08 o
  -3   1   4     1922.37     1964.38     20.83 o
  -2   1   4     1180.32     1151.96     11.24 o
  -1   1   4       90.33       95.28      3.45 o
   0   1   4       26.37       31.20      5.26 o
   1   1   4        1.25        0.33      2.34 o
   2   1   4       39.38       40.89      3.20 o
   3   1   4      476.83      475.27      6.69 o
   4   1   4       59.14       62.82      6.70 o
   5   1   4       30.87       25.43      7.67 o
   6   1   4      156.13      149.18     10.76 o
   7   1   4       17.98       18.90     14.46 o
   8   1   4       65.77       47.57     19.63 o
  -8   2   4        0.57        1.65     15.61 o
  -7   2   4       31.11       19.41      5.11 o
  -6   2   4       27.17       25.85      4.92 o
  -5   2   4        7.48        6.29      4.28 o
  -4   2   4      489.07      541.23     14.12 o
  -3   2   4      778.08      779.80     14.16 o
  -2   2   4      461.23      442.07     12.38 o
  -1   2   4      456.65      426.27      8.89 o
   0   2   4     5375.79     5134.79     38.14 o
   1   2   4       43.59       39.68      3.05 o
   2   2   4       31.37       31.99      3.07 o
   3   2   4      958.61      935.99      9.95 o
   4   2   4     1114.07     1171.01     25.40 o
   5   2   4       11.89       13.99      6.65 o
   6   2   4      172.76      159.00     10.73 o
   7   2   4        0.00        2.17     14.58 o
   8   2   4       40.35       32.17     18.06 o
  -8   3   4       70.76       67.46     19.28 o
  -7   3   4       10.10       10.15     14.23 o
  -6   3   4      128.98      123.96      9.14 o
  -5   3   4      112.52      116.34      9.53 o
  -4   3   4        4.57        6.22      6.06 o
  -3   3   4     1867.33     1923.94     64.99 o
  -2   3   4      253.44      245.33      7.65 o
  -1   3   4     1663.67     1520.02     23.54 o
   0   3   4        3.08       -0.16      5.77 o
   1   3   4        0.20        3.38      2.27 o
   2   3   4      255.63      251.28      6.50 o
   3   3   4     1620.11     1705.04     13.50 o
   4   3   4        0.05       -0.79      3.04 o
   5   3   4       63.98       60.70      5.93 o
   6   3   4      205.45      196.42     10.99 o
   7   3   4       23.13       12.22      7.08 o
   8   3   4       49.97       47.83     18.71 o
  -8   4   4        5.25       23.21     15.96 o
  -7   4   4       12.18       14.24     13.53 o
  -6   4   4       10.95        4.95      6.34 o
  -5   4   4       15.37       21.14      7.24 o
  -4   4   4      301.98      309.10     10.87 o
  -3   4   4       43.29       45.34      6.27 o
  -2   4   4      267.64      270.47     12.71 o
  -1   4   4     1281.32     1305.25     23.55 o
   0   4   4      373.91      370.78     13.54 o
   1   4   4      638.70      662.37      7.44 o
   2   4   4     1057.05     1017.79     12.34 o
   3   4   4        4.78        1.51      3.31 o
   4   4   4      177.01      179.62      5.62 o
   5   4   4        3.94        3.33      6.51 o
   6   4   4        7.49        7.05      6.91 o
   7   4   4        0.00        1.27      6.77 o
   8   4   4        2.13        1.52     15.94 o
  -8   5   4       14.97        5.02     17.12 o
  -7   5   4        0.03        2.90     12.81 o
  -6   5   4       33.24       26.16      9.24 o
  -5   5   4       49.32       45.85      8.21 o
  -4   5   4      255.47      261.72      8.95 o
  -3   5   4       28.62       26.17      4.87 o
  -2   5   4        0.04        0.89      6.77 o
  -1   5   4       76.44       82.76      9.03 o
   0   5   4        0.99        0.56      6.67 o
   1   5   4      363.47      376.03      8.67 o
   2   5   4      139.37      138.86      5.92 o
   3   5   4       20.46       19.07      4.86 o
   4   5   4       31.29       34.01      4.03 o
   5   5   4       23.13       12.84      2.52 o
   6   5   4       15.51       10.58      6.90 o
   7   5   4        0.01       -1.95      6.94 o
  -8   6   4        3.94        8.68     15.04 o
  -7   6   4       12.55       15.11     14.01 o
  -6   6   4       28.57       33.50      9.34 o
  -5   6   4       75.83       67.34      8.87 o
  -4   6   4      460.52      484.60     11.49 o
  -3   6   4        1.68        2.37      5.78 o
  -2   6   4     1169.74     1184.63     18.75 o
  -1   6   4       74.07       76.33      6.44 o
   0   6   4      614.66      680.99     11.97 o
   1   6   4       17.61       24.27      4.77 o
   2   6   4      114.20      106.39      5.38 o
   3   6   4        1.18        1.72      5.05 o
   4   6   4      107.65      111.78      8.28 o
   5   6   4       29.78       30.47      4.23 o
   6   6   4       73.76       91.84     15.64 o
   7   6   4       87.34       94.81     17.90 o
  -7   7   4        6.04        4.66     13.31 o
  -6   7   4       24.10       21.19      8.91 o
  -5   7   4       98.59       95.21      9.98 o
  -4   7   4      285.34      302.05     21.62 o
  -3   7   4      374.46      427.08     13.25 o
  -2   7   4       16.01       13.02      5.53 o
  -1   7   4       29.97       22.35      5.59 o
   0   7   4        0.24       -2.00      3.85 o
   1   7   4       12.66        8.64      4.90 o
   2   7   4       67.63       68.97      5.28 o
   3   7   4       57.87       55.64      9.55 o
   4   7   4       86.74      104.70      9.08 o
   5   7   4        9.79       12.40      4.78 o
   6   7   4        4.50       10.72     12.33 o
   7   7   4        3.45       -0.37     15.24 o
  -7   8   4       42.95       49.89     13.44 o
  -6   8   4       36.93       29.45      9.43 o
  -5   8   4        0.04        1.87      8.23 o
  -4   8   4        0.38        4.25      9.91 o
  -3   8   4      397.80      432.95     17.53 o
  -2   8   4       33.61       32.55      6.56 o
  -1   8   4        1.39        1.55      5.06 o
   0   8   4       26.94       30.24      4.72 o
   1   8   4        1.12       -0.53      5.47 o
   2   8   4      106.45      105.81      7.81 o
   3   8   4      567.02      598.71     12.56 o
   4   8   4      358.42      366.98     13.13 o
   5   8   4       52.36       62.61      6.85 o
   6   8   4      128.78      144.01     17.42 o
   7   8   4        0.84        9.97     15.24 o
  -7   9   4       21.41       31.47      9.92 o
  -6   9   4       11.48       19.21      9.68 o
  -5   9   4       98.13      110.21     10.77 o
  -4   9   4        9.77        5.70     10.62 o
  -3   9   4      140.49      158.19     14.36 o
  -2   9   4        2.31        1.47      5.78 o
  -1   9   4      248.30      266.66     11.15 o
   0   9   4        3.23        2.37      5.80 o
   1   9   4       41.65       46.13      6.79 o
   2   9   4       53.97       48.08      7.47 o
   3   9   4        0.22       -0.74      5.72 o
   4   9   4       98.86      109.94     14.85 o
   5   9   4      375.25      388.73     22.12 o
   6   9   4       68.93       87.39     16.54 o
  -6  10   4        5.03        5.65      9.25 o
  -5  10   4        9.28        5.29      8.67 o
  -4  10   4       68.00       72.89     13.51 o
  -3  10   4       10.13       10.27     10.19 o
  -2  10   4      234.42      235.85     16.69 o
  -1  10   4        0.03        1.24      6.10 o
   0  10   4       26.65       25.37      6.47 o
   1  10   4       21.96       26.22      6.70 o
   2  10   4        0.89        3.96      6.26 o
   3  10   4        0.28       -2.00      7.27 o
   4  10   4       21.29       20.91      8.96 o
   5  10   4       15.14       15.62      7.09 o
   6  10   4       11.40       10.35     15.32 o
  -6  11   4        3.33        5.27      9.32 o
  -5  11   4       75.91       77.32     13.06 o
  -4  11   4        1.22       -3.92     11.40 o
  -3  11   4        2.66        2.10     10.20 o
  -2  11   4        4.83        7.06     10.12 o
  -1  11   4       57.70       78.43     12.24 o
   0  11   4       10.02        7.19      6.25 o
   1  11   4      295.97      295.02     13.89 o
   2  11   4        0.95        2.74      6.91 o
   3  11   4      135.61      130.98     16.52 o
   4  11   4        0.05        5.44     14.51 o
   5  11   4       46.44       54.23     15.79 o
   6  11   4        0.49       -4.13     14.68 o
  -6  12   4        0.70        2.92      8.73 o
  -5  12   4        2.97        5.08     11.69 o
  -4  12   4        0.50       -5.91     10.86 o
  -3  12   4       13.91        7.68     10.88 o
  -2  12   4       29.02       25.67     11.63 o
  -1  12   4       52.04       56.70     12.24 o
   0  12   4      216.49      168.51     16.86 o
   1  12   4       72.63       65.79     13.48 o
   2  12   4        6.39        6.84     12.18 o
   3  12   4       69.22       76.14     15.97 o
   4  12   4       22.87       19.70     14.07 o
   5  12   4        4.34        4.50     10.70 o
  -5  13   4        0.65       -0.29     11.27 o
  -4  13   4       30.07       47.48     12.69 o
  -3  13   4        4.83       -1.65      9.67 o
  -2  13   4       28.24       17.61     12.10 o
  -1  13   4        0.10        1.05     11.33 o
   0  13   4       27.88       22.86     12.12 o
   1  13   4       83.73       47.60     13.29 o
   2  13   4       17.18       22.21     13.81 o
   3  13   4       78.40       78.52     16.27 o
   4  13   4        7.59       16.65     13.09 o
  -4  14   4       17.18       12.56     11.59 o
  -3  14   4       61.84       60.35     13.43 o
  -2  14   4        4.56        6.06     10.95 o
  -1  14   4        2.35        3.69     10.70 o
   0  14   4      177.89      127.56     15.12 o
   1  14   4        2.92       -2.90     11.55 o
   2  14   4        1.51       -2.19     11.50 o
   3  14   4       47.17       64.94     15.13 o
   4  14   4        4.35        1.34      8.49 o
  -3  15   4        1.04        1.16     10.80 o
  -2  15   4        5.56        4.46     12.06 o
  -1  15   4       78.81       72.54     13.97 o
   0  15   4        4.85        5.70     10.56 o
   1  15   4        3.52        5.61     10.91 o
   2  15   4        6.45        2.71     12.11 o
   3  15   4        2.94       16.39     13.92 o
  -1  16   4       11.87       10.84     11.10 o
   0  16   4        6.66        9.85     11.31 o
   1  16   4       10.64        5.64     12.30 o
  -1 -16   5        2.30       19.14     14.14 o
   0 -16   5        3.98       -2.81     13.03 o
   1 -16   5        8.09       27.88     14.90 o
  -3 -15   5       11.13        3.76      8.71 o
  -2 -15   5        0.05        4.01     11.62 o
  -1 -15   5        9.14        9.65     13.16 o
   0 -15   5        5.70        1.18     13.35 o
   1 -15   5       78.59       64.69     16.01 o
   2 -15   5       17.30       20.09     13.59 o
   3 -15   5       78.25       77.34     16.21 o
  -4 -14   5        0.10        1.61      8.91 o
  -3 -14   5        2.34        0.85      8.44 o
  -2 -14   5       25.93       19.51      7.63 o
  -1 -14   5        0.03       -0.97      6.56 o
   0 -14   5        8.87       14.82      8.40 o
   1 -14   5        5.06        2.48     12.11 o
   2 -14   5       24.22       18.22     13.36 o
   3 -14   5        7.81        7.63     13.24 o
   4 -14   5        2.53        0.06     12.15 o
  -5 -13   5        1.64      -17.84     17.84 o
  -4 -13   5       81.06       68.09     13.79 o
  -3 -13   5       13.90        5.56      7.81 o
  -2 -13   5      121.50      110.09      9.87 o
  -1 -13   5        3.93        4.60      6.42 o
   0 -13   5       21.16       26.13      6.93 o
   1 -13   5      106.01      110.49      7.88 o
   2 -13   5        7.16        2.74      4.94 o
   3 -13   5      113.25      119.35     16.21 o
   4 -13   5        4.17       -1.91     13.79 o
   5 -13   5       10.84        0.65     12.36 o
  -5 -12   5       22.82       16.73     16.56 o
  -4 -12   5       27.27       25.36      9.45 o
  -3 -12   5       27.35       20.16     11.77 o
  -2 -12   5      244.38      234.87     11.78 o
  -1 -12   5      583.23      600.32     15.79 o
   0 -12   5     1726.16     1794.04     76.77 o
   1 -12   5      363.73      386.80     11.51 o
   2 -12   5      696.04      599.72     23.18 o
   3 -12   5       46.54       36.08      6.01 o
   4 -12   5       24.37       36.31     14.58 o
   5 -12   5        4.55        9.63     13.38 o
  -6 -11   5        0.00        2.82     17.65 o
  -5 -11   5        6.88        6.64      9.74 o
  -4 -11   5        1.65        2.38      8.33 o
  -3 -11   5      110.48       94.11     13.49 o
  -2 -11   5      533.13      530.57     15.44 o
  -1 -11   5      732.98      747.65     16.72 o
   0 -11   5       76.01       82.50      8.10 o
   1 -11   5        7.30        3.72      5.64 o
   2 -11   5      304.47      277.86      9.11 o
   3 -11   5       54.17       46.75      4.73 o
   4 -11   5       28.48       21.25     13.30 o
   5 -11   5       38.88       35.11     14.29 o
   6 -11   5        0.00       12.58     11.30 o
  -6 -10   5       77.56       63.00     21.17 o
  -5 -10   5      249.58      269.20     13.16 o
  -4 -10   5       12.67       12.59      8.37 o
  -3 -10   5      245.61      257.56     13.07 o
  -2 -10   5      253.66      256.63     16.24 o
  -1 -10   5        0.01        1.10      5.80 o
   0 -10   5       52.17       59.08      6.34 o
   1 -10   5       22.18       15.88      4.39 o
   2 -10   5     1267.86     1219.77     15.74 o
   3 -10   5     1401.52     1360.18     27.34 o
   4 -10   5      581.43      535.45     14.58 o
   5 -10   5        8.66        0.05     12.46 o
   6 -10   5        0.45      -12.76     12.76 o
  -7  -9   5        6.20       -5.28     18.04 o
  -6  -9   5      130.99      140.59     21.99 o
  -5  -9   5      468.60      491.42     15.04 o
  -4  -9   5       43.20       48.32      8.57 o
  -3  -9   5        6.09        8.08      7.36 o
  -2  -9   5        3.70        0.22      8.90 o
  -1  -9   5        0.25        3.13      5.04 o
   0  -9   5        9.68        7.96      4.26 o
   1  -9   5      115.46      112.48      5.25 o
   2  -9   5       28.49       25.91      2.86 o
   3  -9   5       64.03       54.09     10.33 o
   4  -9   5      169.28      175.81     19.87 o
   5  -9   5       82.17       72.06     14.14 o
   6  -9   5       71.67       65.20     13.42 o
   7  -9   5       10.47        6.23      9.32 o
  -7  -8   5        1.34        6.66     17.37 o
  -6  -8   5       92.78       86.44     19.56 o
  -5  -8   5        0.04       -2.93      6.79 o
  -4  -8   5        5.18        5.44      4.14 o
  -3  -8   5        7.06        7.90      6.68 o
  -2  -8   5       36.80       35.74      5.57 o
  -1  -8   5       89.50       90.19      7.74 o
   0  -8   5      187.85      173.40      5.98 o
   1  -8   5       48.68       46.18      3.26 o
   2  -8   5       38.55       37.14      2.65 o
   3  -8   5        0.12        2.94      4.10 o
   4  -8   5        0.81        2.95      4.95 o
   5  -8   5        8.26        9.88      6.26 o
   6  -8   5        7.18       23.73     10.75 o
   7  -8   5        2.81       -0.33      8.29 o
  -7  -7   5       18.30       18.16     17.27 o
  -6  -7   5       42.98       43.02     16.73 o
  -5  -7   5       45.96       47.94      7.29 o
  -4  -7   5       89.78       88.89      6.95 o
  -3  -7   5        3.85        7.56      5.50 o
  -2  -7   5        2.73        0.27      5.09 o
  -1  -7   5       11.74        4.77      5.44 o
   0  -7   5        0.51       -0.55      2.61 o
   1  -7   5       51.69       50.97      2.70 o
   2  -7   5      177.14      168.70     11.60 o
   3  -7   5       27.73       26.44      4.60 o
   4  -7   5       14.78       22.15      5.36 o
   5  -7   5       18.63       14.38      8.66 o
   6  -7   5       19.76       16.11      8.22 o
   7  -7   5        3.91       -1.47      7.63 o
  -7  -6   5        6.19       16.31     17.80 o
  -6  -6   5      289.04      309.87     23.76 o
  -5  -6   5        4.63        3.25      5.67 o
  -4  -6   5        5.06        3.73      4.56 o
  -3  -6   5        1.30        2.34      2.76 o
  -2  -6   5      300.83      290.92      6.29 o
  -1  -6   5      884.01      956.02     13.65 o
   0  -6   5     1166.07     1286.70     31.03 o
   1  -6   5      470.16      501.67     12.35 o
   2  -6   5      148.48      149.83      4.77 o
   3  -6   5       46.89       42.16      4.11 o
   4  -6   5      309.43      320.95     14.55 o
   5  -6   5        3.25        0.48      5.58 o
   6  -6   5        1.07       -6.15      7.59 o
   7  -6   5        7.40        7.18      7.97 o
  -8  -5   5        0.03        9.55     18.09 o
  -7  -5   5       13.37        2.97     16.58 o
  -6  -5   5       33.65       32.55     14.59 o
  -5  -5   5       75.83       75.43      8.65 o
  -4  -5   5      138.84      132.55      6.59 o
  -3  -5   5        2.19        1.63      2.13 o
  -2  -5   5       47.85       47.92      3.11 o
  -1  -5   5      697.81      767.30      7.58 o
   0  -5   5       74.66       69.69      3.42 o
   1  -5   5      340.06      318.21     11.03 o
   2  -5   5      177.28      186.05      5.03 o
   3  -5   5       12.05       16.95      3.74 o
   4  -5   5       19.13       11.62      4.22 o
   5  -5   5        6.11        3.98      5.25 o
   6  -5   5        0.59        0.11      6.93 o
   7  -5   5        6.41        8.82      6.74 o
   8  -5   5       25.27       19.80     16.41 o
  -8  -4   5       14.83       22.88     17.33 o
  -7  -4   5        0.75        1.48     15.30 o
  -6  -4   5       13.98       24.03     15.00 o
  -5  -4   5      292.51      289.53     19.73 o
  -4  -4   5      227.64      232.92      5.70 o
  -3  -4   5      462.72      461.65      7.41 o
  -2  -4   5        8.84       19.43      4.13 o
  -1  -4   5      193.72      215.30      4.65 o
   0  -4   5     1366.02     1363.83     13.26 o
   1  -4   5      419.39      437.30     10.43 o
   2  -4   5     3732.64     3860.50     22.17 o
   3  -4   5     1187.84     1218.04     18.95 o
   4  -4   5      290.79      298.77     11.43 o
   5  -4   5        0.11       -3.08      4.45 o
   6  -4   5        0.67       -0.73      6.23 o
   7  -4   5        2.30        7.54     13.82 o
   8  -4   5        0.01       12.18     17.31 o
  -8  -3   5        0.06       -5.83     17.45 o
  -7  -3   5       18.62        5.79     14.88 o
  -6  -3   5       82.71       75.37     15.91 o
  -5  -3   5       54.98       44.69      4.35 o
  -4  -3   5       70.27       75.42      4.68 o
  -3  -3   5       10.02        5.57      2.99 o
  -2  -3   5        0.00       -0.11      2.82 o
  -1  -3   5       28.34       32.29      2.83 o
   0  -3   5       40.43       39.75      2.23 o
   1  -3   5      117.95      114.73      8.54 o
   2  -3   5       63.71       69.20      3.42 o
   3  -3   5     1190.58     1239.78     15.02 o
   4  -3   5      322.81      354.96     21.53 o
   5  -3   5       93.21      107.30      6.38 o
   6  -3   5       40.95       44.42      7.00 o
   7  -3   5        3.87        7.33     14.21 o
   8  -3   5        3.44       -8.55     16.79 o
  -8  -2   5       44.43       32.88     17.21 o
  -7  -2   5        6.89        4.39     14.38 o
  -6  -2   5      200.16      108.23     55.27 o
  -5  -2   5        8.46       10.53      4.47 o
  -4  -2   5        0.10       -0.91      3.64 o
  -3  -2   5       21.19       21.53      2.99 o
  -2  -2   5     1698.72     1613.14     10.05 o
  -1  -2   5      475.69      465.00      4.90 o
   0  -2   5     7039.02     6937.65     21.15 o
   1  -2   5      627.26      587.27     10.49 o
   2  -2   5      758.95      715.47     11.55 o
   3  -2   5       18.93       19.40      3.98 o
   4  -2   5      168.76      177.99      5.78 o
   5  -2   5        3.47        3.61      4.54 o
   6  -2   5        9.37       11.06      5.92 o
   7  -2   5        3.15       -0.25     12.71 o
   8  -2   5        1.87        3.85     16.39 o
  -8  -1   5        8.11       23.66     16.83 o
  -7  -1   5       67.52       73.23     15.86 o
  -6  -1   5        8.52        2.61      3.37 o
  -5  -1   5       46.18       51.69      5.32 o
  -4  -1   5       76.65       65.51      6.33 o
  -3  -1   5      102.53      110.10      5.67 o
  -2  -1   5       15.33       15.38      3.15 o
  -1  -1   5       54.23       54.22      2.67 o
   0  -1   5       15.21       11.35      1.99 o
   1  -1   5        9.81        8.25      3.24 o
   2  -1   5       49.16       45.72      4.44 o
   3  -1   5      848.24      879.40     10.44 o
   4  -1   5       20.90       20.90      3.49 o
   5  -1   5       36.14       44.56      5.41 o
   6  -1   5        6.92        8.75      6.09 o
   7  -1   5        0.76        1.80     13.88 o
   8  -1   5        7.98        9.64     17.22 o
  -8   0   5        6.23        4.21     16.06 o
  -7   0   5        6.98       -9.42     15.27 o
  -6   0   5       48.29       36.94      5.75 o
  -5   0   5       37.91       43.95      3.17 o
  -4   0   5      260.30      232.82     11.05 o
  -3   0   5       84.95       75.69      4.88 o
  -2   0   5     2378.64     2262.63     13.42 o
  -1   0   5       93.82       90.77      3.18 o
   0   0   5       14.05       17.23      2.28 o
   1   0   5        0.00       -1.28      3.52 o
   2   0   5     1668.02     1572.61     15.06 o
   3   0   5       46.66       39.03      3.40 o
   4   0   5      187.83      181.53      5.08 o
   5   0   5      143.58      153.10      6.24 o
   6   0   5      101.91       93.38      9.74 o
   7   0   5       27.81       41.49     15.43 o
   8   0   5       39.93       21.53     17.75 o
  -8   1   5       75.06       52.22     18.20 o
  -7   1   5        2.76       -2.59     15.27 o
  -6   1   5      675.78      666.82     14.62 o
  -5   1   5        4.67        4.36      3.47 o
  -4   1   5       72.14       79.04      5.30 o
  -3   1   5      520.00      516.33      7.97 o
  -2   1   5       69.74       61.59      3.66 o
  -1   1   5      363.12      334.37      7.49 o
   0   1   5        0.16        0.65      4.91 o
   1   1   5      501.76      450.04      5.59 o
   2   1   5      994.00      995.46     11.86 o
   3   1   5      181.92      183.56      5.14 o
   4   1   5        3.52        3.07      3.48 o
   5   1   5      142.49      146.22      9.50 o
   6   1   5        0.47       -1.22      8.02 o
   7   1   5        1.38       -0.26     15.00 o
   8   1   5      106.64      106.24     19.59 o
  -8   2   5        0.31       -5.49     16.80 o
  -7   2   5        0.54      -12.24     14.64 o
  -6   2   5      585.60      604.10     15.03 o
  -5   2   5      122.58      128.10     10.23 o
  -4   2   5     1071.84     1114.46     19.33 o
  -3   2   5      808.01      759.36     14.30 o
  -2   2   5      407.33      418.47      9.32 o
  -1   2   5       17.79       16.54      3.47 o
   0   2   5     1053.46     1086.08     19.51 o
   1   2   5       13.37        9.85      2.08 o
   2   2   5     2875.84     2857.99     18.96 o
   3   2   5       22.87       21.19      4.93 o
   4   2   5      160.23      151.71      6.83 o
   5   2   5      155.33      151.18      9.52 o
   6   2   5      143.44      128.27     10.43 o
   7   2   5        1.32       -7.83      7.83 o
   8   2   5       32.80       20.97     16.66 o
  -8   3   5        2.64        0.62     15.87 o
  -7   3   5        1.25       -4.35     12.96 o
  -6   3   5       14.90       13.53      6.52 o
  -5   3   5       99.35      103.10     12.05 o
  -4   3   5       12.31       13.87      7.72 o
  -3   3   5     1828.18     1913.85     39.29 o
  -2   3   5        2.76        5.33      4.36 o
  -1   3   5     1709.70     1640.12     14.26 o
   0   3   5        0.16        3.51      6.27 o
   1   3   5      857.89      760.90     15.70 o
   2   3   5      262.49      266.93      5.43 o
   3   3   5      417.63      398.64      7.39 o
   4   3   5      240.65      253.14      6.61 o
   5   3   5       48.47       41.52      3.21 o
   6   3   5       63.98       66.64      8.87 o
   7   3   5        8.07        9.72      8.04 o
   8   3   5        1.66       -6.20     17.31 o
  -8   4   5        0.12       -9.22     16.97 o
  -7   4   5        2.28        2.41     14.38 o
  -6   4   5        0.29        0.76      8.30 o
  -5   4   5       46.57       56.14      8.53 o
  -4   4   5       35.10       32.71      5.47 o
  -3   4   5        0.84        2.32      5.63 o
  -2   4   5     1090.02     1090.32     43.36 o
  -1   4   5      614.09      653.73     18.19 o
   0   4   5      785.06      801.26     19.75 o
   1   4   5      594.79      607.27      9.19 o
   2   4   5       51.20       45.07      4.06 o
   3   4   5        5.24        7.63      3.34 o
   4   4   5       12.18        7.65      3.58 o
   5   4   5       10.94        7.96      2.78 o
   6   4   5       46.41       51.17      8.46 o
   7   4   5        5.89       -2.23      7.29 o
  -8   5   5        6.16        0.50     14.90 o
  -7   5   5       21.75       17.75     13.91 o
  -6   5   5        4.14        4.24      8.65 o
  -5   5   5       23.14       28.42      7.56 o
  -4   5   5        0.16        1.67      4.85 o
  -3   5   5       13.38        9.99      4.47 o
  -2   5   5      148.55      145.21     11.79 o
  -1   5   5      204.78      194.74     12.11 o
   0   5   5       16.34       15.18      3.80 o
   1   5   5      522.51      515.74     21.09 o
   2   5   5      130.20      132.26      5.13 o
   3   5   5       17.90       10.76      4.59 o
   4   5   5        2.89        1.26      3.81 o
   5   5   5        3.20        5.27      2.97 o
   6   5   5       23.80       27.84      7.88 o
   7   5   5        0.41        0.08      7.30 o
  -8   6   5        0.63      -17.20     17.20 o
  -7   6   5        0.21       -9.71     14.31 o
  -6   6   5        2.66        1.87      8.78 o
  -5   6   5       21.98       17.82      8.00 o
  -4   6   5        1.17        2.48      6.14 o
  -3   6   5       34.80       42.22      6.86 o
  -2   6   5       42.14       32.49      5.95 o
  -1   6   5      295.52      321.11     15.27 o
   0   6   5      117.26      131.18      6.27 o
   1   6   5       24.80       23.95      5.87 o
   2   6   5       29.86       29.71      4.07 o
   3   6   5       53.03       63.20      5.86 o
   4   6   5       82.05       81.13      5.41 o
   5   6   5       27.18       25.47      4.49 o
   6   6   5       32.35       31.20     13.08 o
   7   6   5        6.93        4.38     14.54 o
  -7   7   5       12.13       22.51      9.70 o
  -6   7   5       76.35       72.41     10.50 o
  -5   7   5       32.64       27.08     10.19 o
  -4   7   5       94.18       96.05      8.86 o
  -3   7   5      131.44      142.32      9.14 o
  -2   7   5      177.87      174.48      9.34 o
  -1   7   5       98.64      108.59      7.83 o
   0   7   5       13.16       12.94      3.91 o
   1   7   5      508.93      544.11     12.00 o
   2   7   5      241.27      249.85      7.24 o
   3   7   5        0.72       -0.11      4.73 o
   4   7   5        3.84        6.31      6.30 o
   5   7   5      153.64      148.99     12.85 o
   6   7   5        2.12       -0.71     13.52 o
   7   7   5        3.68       12.73     15.06 o
  -7   8   5       28.15       25.84     10.34 o
  -6   8   5       23.21       24.82      9.75 o
  -5   8   5       61.28       68.15      9.71 o
  -4   8   5      244.96      241.03     20.85 o
  -3   8   5      364.33      353.71     18.43 o
  -2   8   5       78.47       80.41      7.90 o
  -1   8   5       16.28       13.19      6.40 o
   0   8   5      674.70      705.20     12.17 o
   1   8   5       14.26       16.56      5.72 o
   2   8   5      312.56      324.13     15.03 o
   3   8   5        0.59        3.69      5.38 o
   4   8   5       35.39       40.73      7.67 o
   5   8   5        5.97       13.45     11.72 o
   6   8   5       27.96       34.77     14.74 o
   7   8   5       18.84        8.28     13.97 o
  -7   9   5        2.94       17.02      9.85 o
  -6   9   5       57.82       59.10     11.07 o
  -5   9   5      266.16      245.57     13.64 o
  -4   9   5      128.09      108.94     15.05 o
  -3   9   5        3.10       15.01     10.20 o
  -2   9   5        0.13        2.13      6.44 o
  -1   9   5        5.60        8.94      6.00 o
   0   9   5        6.10        6.64      4.51 o
   1   9   5      123.34      131.77      8.54 o
   2   9   5        8.54        6.83      6.34 o
   3   9   5      274.68      273.00      9.77 o
   4   9   5       42.52       37.61      7.02 o
   5   9   5       89.07       97.23     15.42 o
   6   9   5        5.05      -10.30     14.33 o
  -6  10   5       17.48       24.69      9.53 o
  -5  10   5      115.86      124.48     16.51 o
  -4  10   5       13.50       15.38     12.27 o
  -3  10   5       29.59       26.86     11.86 o
  -2  10   5      160.38      173.43     15.48 o
  -1  10   5        5.12        3.08      9.28 o
   0  10   5      260.13      254.08     11.01 o
   1  10   5        3.23        3.46      6.36 o
   2  10   5      208.25      231.12     11.10 o
   3  10   5      322.19      345.89     13.87 o
   4  10   5       49.06       52.67     11.23 o
   5  10   5        2.29        0.81      9.42 o
   6  10   5       25.62       22.12     14.34 o
  -6  11   5       16.04       21.25      9.87 o
  -5  11   5        3.52        4.87      8.82 o
  -4  11   5       10.66        3.48     10.68 o
  -3  11   5      169.11      173.50     16.04 o
  -2  11   5        1.19       -2.49     10.31 o
  -1  11   5      181.09      197.21     16.51 o
   0  11   5       48.26       42.69      7.91 o
   1  11   5       21.11       22.15      7.59 o
   2  11   5        4.79        1.08      6.81 o
   3  11   5        0.00       -2.11     11.85 o
   4  11   5       19.77        9.98      8.60 o
   5  11   5       12.45       19.24      9.96 o
  -5  12   5       53.75       47.17      9.85 o
  -4  12   5       89.06       80.40     15.13 o
  -3  12   5       63.36       62.00     13.34 o
  -2  12   5        0.03        1.58     11.48 o
  -1  12   5       63.27       45.68     11.49 o
   0  12   5       34.68       28.25      7.69 o
   1  12   5       35.98       44.29      8.40 o
   2  12   5        1.13        6.17     12.07 o
   3  12   5       86.32       89.13     16.79 o
   4  12   5        2.07       21.19     13.57 o
   5  12   5       10.93       12.42      9.21 o
  -5  13   5        9.13       16.10     12.78 o
  -4  13   5        9.99        8.57     12.38 o
  -3  13   5       80.74      101.78     13.65 o
  -2  13   5        3.07       -1.00     11.79 o
  -1  13   5      248.48      243.40     18.96 o
   0  13   5        0.15       -3.91     13.23 o
   1  13   5      183.35      187.85     18.28 o
   2  13   5        1.01        6.73     13.32 o
   3  13   5       34.91       47.08     14.55 o
   4  13   5       21.66       28.57     15.35 o
  -4  14   5        4.42        8.78     12.75 o
  -3  14   5       20.17       17.40     11.85 o
  -2  14   5        8.94       26.14     12.07 o
  -1  14   5        7.33        3.06     11.26 o
   0  14   5       16.69       17.76     12.33 o
   1  14   5        0.60        3.24     12.07 o
   2  14   5        3.43       -1.74     11.70 o
   3  14   5        2.03       -8.26     13.25 o
  -3  15   5        4.89       10.87     11.17 o
  -2  15   5       13.85       -1.64     11.38 o
  -1  15   5        6.67       -3.18     11.08 o
   0  15   5        0.84        4.58     11.04 o
   1  15   5        0.03      -11.88     11.88 o
   2  15   5       63.34       56.42     16.05 o
  -1  16   5        2.30       -5.46     12.25 o
   0  16   5        0.12       11.57     12.30 o
  -1 -16   6       12.72       16.79     12.95 o
   0 -16   6       60.38       79.46     15.72 o
   1 -16   6        0.17        9.66     13.24 o
  -3 -15   6       88.78       89.18     16.25 o
  -2 -15   6        1.08      -11.96     13.75 o
  -1 -15   6        3.81        0.09     12.80 o
   0 -15   6        7.88       16.22     13.66 o
   1 -15   6      179.21      176.59     20.11 o
   2 -15   6        2.93       -4.37     13.86 o
   3 -15   6        0.27       -0.26     12.34 o
  -4 -14   6       37.32       46.60      9.78 o
  -3 -14   6        3.77        6.91      8.03 o
  -2 -14   6        0.48        2.56      7.68 o
  -1 -14   6       45.76       52.96      9.24 o
   0 -14   6        1.43        3.01     11.16 o
   1 -14   6       30.51       40.94     13.96 o
   2 -14   6        2.06        2.06     12.39 o
   3 -14   6        7.91        8.54     13.33 o
   4 -14   6        5.15        4.17     13.56 o
  -4 -13   6        4.11        7.48     12.17 o
  -3 -13   6       25.30       22.21      7.92 o
  -2 -13   6        6.36        2.28      7.66 o
  -1 -13   6        9.28       17.77      6.77 o
   0 -13   6       25.64       29.76      6.38 o
   1 -13   6       69.73       51.82      4.99 o
   2 -13   6       15.25        8.77     13.19 o
   3 -13   6        0.83       -5.48     11.45 o
   4 -13   6        6.27       13.86     13.14 o
   5 -13   6        3.16        0.68     12.49 o
  -5 -12   6        0.21       -1.81     18.10 o
  -4 -12   6      200.85      218.82     14.08 o
  -3 -12   6       11.15       11.55     12.08 o
  -2 -12   6      105.00       92.21      9.38 o
  -1 -12   6      208.97      208.61     10.62 o
   0 -12   6       27.47       30.85      7.10 o
   1 -12   6      523.15      504.89     12.97 o
   2 -12   6      249.59      206.44     19.11 o
   3 -12   6        1.20        1.57     12.85 o
   4 -12   6      165.16      165.42     17.51 o
   5 -12   6       10.38       15.53     13.26 o
  -6 -11   6        2.10       -6.40     18.77 o
  -5 -11   6      167.66      195.37     12.81 o
  -4 -11   6       72.18       59.75     13.03 o
  -3 -11   6       12.52        0.32     11.63 o
  -2 -11   6      173.25      166.21     10.51 o
  -1 -11   6      171.69      181.67      9.89 o
   0 -11   6       13.54       15.25      6.05 o
   1 -11   6      632.53      627.05     16.55 o
   2 -11   6        1.20        3.55      2.81 o
   3 -11   6        3.33       -1.67     13.05 o
   4 -11   6        5.03        5.62     12.92 o
   5 -11   6       13.10        2.34     12.77 o
   6 -11   6       17.46        3.73     13.23 o
  -6 -10   6       17.60       19.87     17.35 o
  -5 -10   6       28.03       38.18     11.49 o
  -4 -10   6      281.84      265.51     13.35 o
  -3 -10   6     1288.28     1268.41     23.55 o
  -2 -10   6     1581.17     1513.01     35.13 o
  -1 -10   6      170.75      179.13      9.07 o
   0 -10   6     1272.58     1247.08     31.36 o
   1 -10   6      106.24      102.89      8.84 o
   2 -10   6        0.19        4.05     13.11 o
   3 -10   6       41.37       38.60      5.16 o
   4 -10   6      198.24      227.70     19.66 o
   5 -10   6       43.25       45.21     13.66 o
   6 -10   6       44.28       39.53     14.91 o
  -6  -9   6       37.32       41.44     19.18 o
  -5  -9   6       14.61       11.32      7.96 o
  -4  -9   6       85.18       86.43      9.11 o
  -3  -9   6      143.22      137.16      7.18 o
  -2  -9   6        0.44       -5.62      9.74 o
  -1  -9   6      383.30      374.42     14.40 o
   0  -9   6        5.70        6.79      3.36 o
   1  -9   6     1678.35     1419.52     76.53 o
   2  -9   6       37.26       45.43     11.86 o
   3  -9   6       83.45       75.82      5.97 o
   4  -9   6      112.71      100.67     11.56 o
   5  -9   6       41.50       56.60     13.71 o
   6  -9   6        0.74       -0.94     11.59 o
  -7  -8   6       37.65       24.97     17.38 o
  -6  -8   6        1.54        1.43     16.99 o
  -5  -8   6        7.10        8.79      7.08 o
  -4  -8   6      211.01      247.96      7.16 o
  -3  -8   6        8.94       10.62      3.65 o
  -2  -8   6      106.91      117.03      6.41 o
  -1  -8   6        2.08        2.37      4.30 o
   0  -8   6        4.14        2.30      2.40 o
   1  -8   6        9.37        8.44      5.67 o
   2  -8   6      100.26       61.72     26.66 o
   3  -8   6       38.37       34.84      4.48 o
   4  -8   6       70.78       61.01     11.77 o
   5  -8   6        0.01       -2.78      6.00 o
   6  -8   6        0.48       -5.04     10.88 o
   7  -8   6       24.44       19.15      9.05 o
  -7  -7   6        0.90        4.25     15.22 o
  -6  -7   6       10.87        3.04     16.24 o
  -5  -7   6        0.98        3.41      6.57 o
  -4  -7   6        2.49        5.10      6.72 o
  -3  -7   6        1.42        0.16      3.18 o
  -2  -7   6      216.62      224.41      5.95 o
  -1  -7   6       10.54       11.53      3.73 o
   0  -7   6        1.61        2.14      1.32 o
   1  -7   6        2.75        2.79      5.36 o
   2  -7   6      120.79      136.14      8.65 o
   3  -7   6      292.56      291.83     12.87 o
   4  -7   6       15.31       14.16      5.29 o
   5  -7   6       16.48       12.05      6.01 o
   6  -7   6        2.79       -2.44      9.96 o
   7  -7   6       17.90       16.37      8.94 o
  -7  -6   6        4.87       -2.44     16.00 o
  -6  -6   6        0.00        2.00     14.73 o
  -5  -6   6        1.33       -1.42      6.24 o
  -4  -6   6      124.85      117.23      6.63 o
  -3  -6   6      104.43       99.54      3.83 o
  -2  -6   6      812.80      849.60      8.95 o
  -1  -6   6      310.63      331.03      5.69 o
   0  -6   6        4.01        4.27      1.01 o
   1  -6   6      263.35      277.80     10.31 o
   2  -6   6       92.82       78.39      7.16 o
   3  -6   6       30.96       29.08      4.14 o
   4  -6   6       36.46       50.12      5.87 o
   5  -6   6        9.58        2.94      5.99 o
   6  -6   6        0.52       -2.10      7.95 o
   7  -6   6        0.04        6.25      8.13 o
  -8  -5   6        0.65       22.70     18.15 o
  -7  -5   6        2.94        8.54     16.08 o
  -6  -5   6       19.88       31.08     15.13 o
  -5  -5   6      100.62       93.26      7.90 o
  -4  -5   6      129.05      124.91      5.15 o
  -3  -5   6        3.83        0.60      3.20 o
  -2  -5   6      131.45      140.60      4.22 o
  -1  -5   6     1331.61     1407.50     10.28 o
   0  -5   6        0.71       -1.20      4.30 o
   1  -5   6     1569.68     1739.56     42.75 o
   2  -5   6      271.59      282.95      5.19 o
   3  -5   6      151.07      153.68      5.97 o
   4  -5   6        6.34       10.05      5.01 o
   5  -5   6       43.09       44.37      6.50 o
   6  -5   6        0.31       -0.03      6.75 o
   7  -5   6        2.20        5.27     15.28 o
  -8  -4   6       13.54       23.01     18.52 o
  -7  -4   6        2.72        6.34     15.21 o
  -6  -4   6        3.79       12.03     14.20 o
  -5  -4   6        0.14       -1.41      4.23 o
  -4  -4   6        4.17        3.23      3.30 o
  -3  -4   6      982.85     1007.28     13.73 o
  -2  -4   6     6450.30     6608.62     52.11 o
  -1  -4   6      146.83      154.00      3.90 o
   0  -4   6      179.34      191.09      6.22 o
   1  -4   6        1.20       -1.22      5.03 o
   2  -4   6     1772.86     1763.91     27.54 o
   3  -4   6       35.49       32.39      3.66 o
   4  -4   6      110.61      111.14      8.17 o
   5  -4   6        6.01        3.36      4.71 o
   6  -4   6        6.95        6.35      6.54 o
   7  -4   6        9.33        8.48     14.45 o
   8  -4   6        0.94        6.70     15.97 o
  -8  -3   6        2.62       -1.64     17.39 o
  -7  -3   6       12.24        3.57     14.55 o
  -6  -3   6        3.67        0.46      2.82 o
  -5  -3   6        2.25        4.87      4.18 o
  -4  -3   6      129.71      130.02      4.61 o
  -3  -3   6      836.06      858.80     12.73 o
  -2  -3   6      557.70      555.62      7.78 o
  -1  -3   6       38.86       34.19      2.39 o
   0  -3   6        1.16        1.46      1.32 o
   1  -3   6      297.44      299.89     22.01 o
   2  -3   6      146.30      146.77      6.18 o
   3  -3   6      114.57      110.10      5.77 o
   4  -3   6      331.97      336.76      9.97 o
   5  -3   6        3.21        5.09      4.28 o
   6  -3   6       17.40       21.98      6.92 o
   7  -3   6        5.42        8.86     13.64 o
   8  -3   6        9.57       10.56     16.92 o
  -8  -2   6        0.95       11.40     15.83 o
  -7  -2   6        2.78        5.19     14.17 o
  -6  -2   6       13.75       15.14      4.84 o
  -5  -2   6       12.53        7.04      4.67 o
  -4  -2   6       16.21       18.27      3.88 o
  -3  -2   6       35.41       30.47      4.53 o
  -2  -2   6      452.85      434.86      5.05 o
  -1  -2   6      685.31      654.21      5.70 o
   0  -2   6     1021.92      959.90     13.88 o
   1  -2   6      763.52      744.13     10.31 o
   2  -2   6      817.30      776.54     12.72 o
   3  -2   6       66.65       65.53      4.77 o
   4  -2   6       24.05       16.17      3.72 o
   5  -2   6        9.96        4.95      4.39 o
   6  -2   6        1.17       -0.24      5.98 o
   7  -2   6        6.24        6.89     15.09 o
   8  -2   6       10.82       19.14     17.55 o
  -8  -1   6       78.43       60.54     16.96 o
  -7  -1   6        9.27        5.32     14.15 o
  -6  -1   6      454.56      412.06     18.76 o
  -5  -1   6       67.41       68.19      6.24 o
  -4  -1   6      103.93      103.06      5.32 o
  -3  -1   6      976.03     1014.58      9.84 o
  -2  -1   6        0.06       -0.87      2.45 o
  -1  -1   6      138.29      139.75      3.49 o
   0  -1   6        3.22        4.16      2.08 o
   1  -1   6     1020.16     1000.53     12.06 o
   2  -1   6      112.11      112.42      6.17 o
   3  -1   6      330.72      329.47      9.88 o
   4  -1   6        6.84        3.96      3.38 o
   5  -1   6        4.42        2.04      4.63 o
   6  -1   6       55.73       58.63      6.39 o
   7  -1   6        0.71        4.74     14.65 o
   8  -1   6       44.30       42.95     17.16 o
  -8   0   6       27.57       20.73     16.68 o
  -7   0   6       35.65       30.09     15.06 o
  -6   0   6      577.30      534.98     25.05 o
  -5   0   6       96.20       87.55      5.88 o
  -4   0   6      917.59      967.08     18.46 o
  -3   0   6       21.30       19.50      3.82 o
  -2   0   6     1327.00     1215.72     10.49 o
  -1   0   6       78.13       78.72      2.93 o
   0   0   6       62.55       82.38      2.98 o
   1   0   6      124.99      120.05      5.84 o
   2   0   6      165.66      144.58      6.34 o
   3   0   6       58.04       48.21      3.72 o
   4   0   6        1.44        5.49      3.18 o
   5   0   6       11.66       11.27      3.22 o
   6   0   6        7.64        7.88      7.73 o
   7   0   6       31.19       31.05     15.54 o
   8   0   6       12.62        8.49     16.65 o
  -8   1   6        6.13       12.35     16.85 o
  -7   1   6       15.83       24.83     15.77 o
  -6   1   6      170.80      173.67      6.11 o
  -5   1   6      111.00      102.46      7.61 o
  -4   1   6        0.60        0.41      4.07 o
  -3   1   6      155.78      157.50      5.41 o
  -2   1   6      950.34      976.99     12.78 o
  -1   1   6       10.51        9.76      2.55 o
   0   1   6        1.61        1.43      1.73 o
   1   1   6        1.89        2.27      3.53 o
   2   1   6     1923.23     1975.63     18.29 o
   3   1   6        0.01        0.97      3.18 o
   4   1   6       19.49       15.10      4.04 o
   5   1   6      139.72      128.04      7.64 o
   6   1   6        3.45        2.54      7.71 o
   7   1   6        7.79        7.28     14.16 o
   8   1   6        0.75       -9.86     16.09 o
  -8   2   6       20.08       15.71     16.43 o
  -7   2   6        1.43       -6.00     12.81 o
  -6   2   6       85.02       81.79      6.04 o
  -5   2   6       10.47        7.18      5.22 o
  -4   2   6       37.19       51.00      7.27 o
  -3   2   6       78.08       87.66      5.48 o
  -2   2   6     4339.06     4345.14     29.23 o
  -1   2   6        0.63        0.70      3.34 o
   0   2   6     1992.74     2085.73     28.08 o
   1   2   6       19.71       19.24      1.95 o
   2   2   6     1624.64     1669.06     18.55 o
   3   2   6      341.20      336.81      8.62 o
   4   2   6      128.31      130.28      6.54 o
   5   2   6       76.30       62.54      5.84 o
   6   2   6       11.10       14.90      8.11 o
   7   2   6       29.03       31.92      8.76 o
   8   2   6        2.42       -6.58     16.26 o
  -8   3   6       41.85       25.13     16.70 o
  -7   3   6        7.06        9.32     13.84 o
  -6   3   6      185.25      183.19     12.67 o
  -5   3   6       18.86       16.08      7.90 o
  -4   3   6      114.98      118.94      7.02 o
  -3   3   6      585.41      563.05     12.93 o
  -2   3   6      428.73      454.89     11.69 o
  -1   3   6       72.27       76.32      4.49 o
   0   3   6        5.49        1.48      6.79 o
   1   3   6      101.24       92.07      3.67 o
   2   3   6      154.46      157.83      4.18 o
   3   3   6       67.78       84.84      5.73 o
   4   3   6      301.10      298.89      8.66 o
   5   3   6        1.44        0.37      3.52 o
   6   3   6       15.34       12.36      7.71 o
   7   3   6       26.37       15.76      7.60 o
  -8   4   6       16.61        4.56     16.06 o
  -7   4   6       19.97       43.07     15.86 o
  -6   4   6        0.74       -2.19      8.43 o
  -5   4   6        0.08        3.50      7.72 o
  -4   4   6       43.03       52.48      5.85 o
  -3   4   6        3.37        0.88      5.50 o
  -2   4   6      613.26      592.70     21.12 o
  -1   4   6       18.82       14.08      3.88 o
   0   4   6     4574.32     4420.81    182.04 o
   1   4   6        2.74        4.85      2.67 o
   2   4   6      616.90      659.54      8.46 o
   3   4   6      124.06      124.60      5.08 o
   4   4   6       64.70       70.57      4.85 o
   5   4   6        0.61        1.35      3.72 o
   6   4   6       23.04       19.71      7.49 o
   7   4   6        0.84        3.62      7.71 o
  -8   5   6       34.73       38.47     18.18 o
  -7   5   6       12.00       27.33     14.76 o
  -6   5   6       27.61       23.16      8.99 o
  -5   5   6       41.02       49.28      8.33 o
  -4   5   6       13.70       12.91      6.56 o
  -3   5   6        0.61        1.99      5.51 o
  -2   5   6       12.72       13.15      4.94 o
  -1   5   6     1160.46     1160.63     26.14 o
   0   5   6        3.25        5.58      3.44 o
   1   5   6      519.67      522.31     14.12 o
   2   5   6      107.43      120.11      4.73 o
   3   5   6       45.86       35.80      4.05 o
   4   5   6       22.70       20.50      4.43 o
   5   5   6        2.09        0.75      3.63 o
   6   5   6       14.81        5.60     12.15 o
   7   5   6        1.59        0.19      7.54 o
  -7   6   6       73.64       78.20     11.48 o
  -6   6   6       67.41       75.43     10.30 o
  -5   6   6       59.77       57.67      9.14 o
  -4   6   6      139.58      139.93      9.51 o
  -3   6   6       17.31       23.05      5.07 o
  -2   6   6       80.05       89.97      7.65 o
  -1   6   6       90.05       82.46     11.10 o
   0   6   6     1070.15     1085.10     14.14 o
   1   6   6      131.69      132.75      6.41 o
   2   6   6      146.43      133.15      5.36 o
   3   6   6       69.60       72.98      5.31 o
   4   6   6      131.00      133.14      6.66 o
   5   6   6       47.66       43.57      6.15 o
   6   6   6       41.73       56.37     14.28 o
   7   6   6       58.94       59.94      9.05 o
  -7   7   6        1.17        3.13      9.04 o
  -6   7   6        0.05       -1.89      8.66 o
  -5   7   6       69.77       75.78     11.15 o
  -4   7   6       52.02       59.28      8.46 o
  -3   7   6        0.16       -1.96      6.82 o
  -2   7   6      311.85      314.98     11.82 o
  -1   7   6      336.65      355.52     13.27 o
   0   7   6       42.56       44.74      5.78 o
   1   7   6        6.12        6.32      4.69 o
   2   7   6      320.54      320.76     10.26 o
   3   7   6       74.44       69.57      5.86 o
   4   7   6       73.74       75.07      5.95 o
   5   7   6      294.76      307.17     10.56 o
   6   7   6       10.92       11.90     12.43 o
   7   7   6        2.78      -13.33     14.43 o
  -7   8   6        2.78       10.32     12.78 o
  -6   8   6      163.60      169.22     12.94 o
  -5   8   6       10.43       10.98      8.55 o
  -4   8   6        0.78        1.12      7.54 o
  -3   8   6       36.64       31.35     10.70 o
  -2   8   6     1142.11     1153.16     21.69 o
  -1   8   6      179.32      171.57     17.57 o
   0   8   6      415.95      444.12     10.13 o
   1   8   6      557.42      554.21     13.06 o
   2   8   6      476.96      441.30     12.39 o
   3   8   6      570.12      556.52     18.48 o
   4   8   6       83.62       76.16      7.47 o
   5   8   6       50.52       52.06     12.94 o
   6   8   6        0.00       -4.90     12.87 o
  -7   9   6       11.18       18.06      9.81 o
  -6   9   6       79.15       92.37     11.45 o
  -5   9   6      144.05      151.09     13.49 o
  -4   9   6       15.18       11.50      8.54 o
  -3   9   6      673.79      664.23     25.60 o
  -2   9   6       54.10       45.63     12.23 o
  -1   9   6      335.15      345.65     19.05 o
   0   9   6       15.01       10.70      6.00 o
   1   9   6      120.04      120.62      8.30 o
   2   9   6      166.56      176.14     10.12 o
   3   9   6      213.19      200.55      8.93 o
   4   9   6      192.89      194.79      9.77 o
   5   9   6       41.48       38.15      9.68 o
   6   9   6       10.16        8.61     11.93 o
  -6  10   6       17.19       20.80      9.19 o
  -5  10   6        0.13       -2.10      9.10 o
  -4  10   6      156.71      172.11     18.41 o
  -3  10   6      255.38      254.15     19.54 o
  -2  10   6       32.24       24.09     12.10 o
  -1  10   6        8.45       11.65     11.00 o
   0  10   6       18.91       23.44      6.51 o
   1  10   6        5.48       -1.57      6.52 o
   2  10   6       54.62       63.68      8.48 o
   3  10   6      134.19      135.45     10.80 o
   4  10   6       10.54       10.29      8.30 o
   5  10   6        1.00        3.88      9.28 o
   6  10   6        0.10       -4.29      9.34 o
  -6  11   6        7.00        1.60      9.17 o
  -5  11   6       17.30       13.22      8.87 o
  -4  11   6        1.65       -1.09     12.42 o
  -3  11   6        2.32        1.67     10.08 o
  -2  11   6       38.55       22.62     13.16 o
  -1  11   6     1039.52      946.32     31.54 o
   0  11   6        5.07        6.46      6.98 o
   1  11   6      515.74      499.74     15.52 o
   2  11   6       13.62       14.64      7.48 o
   3  11   6       24.94       22.45      9.08 o
   4  11   6        0.58       -4.20     13.24 o
   5  11   6        7.13        1.93      9.31 o
  -5  12   6        0.20       -3.30      8.37 o
  -4  12   6       67.94       73.63     15.84 o
  -3  12   6       28.79       43.93     12.65 o
  -2  12   6        1.13       -5.39     10.53 o
  -1  12   6        7.34        1.52      7.01 o
   0  12   6       88.40       90.21      9.32 o
   1  12   6       29.12       30.19      8.15 o
   2  12   6      131.20      127.04     17.93 o
   3  12   6       80.03      105.48     17.56 o
   4  12   6        1.16        4.39     13.76 o
   5  12   6        8.11       23.60     10.00 o
  -5  13   6        0.77       -8.71      8.71 o
  -4  13   6        0.21       -6.55     12.49 o
  -3  13   6       20.55       45.34     13.97 o
  -2  13   6       54.16       51.13     14.36 o
  -1  13   6       31.46       29.85     12.48 o
   0  13   6       10.03        6.77     12.42 o
   1  13   6      167.70      184.51     18.66 o
   2  13   6        1.48        4.55     12.89 o
   3  13   6      180.36      194.94     20.72 o
   4  13   6       18.53       38.73     15.37 o
  -4  14   6        6.16        9.26     11.73 o
  -3  14   6        9.28       23.36     12.56 o
  -2  14   6        0.21        0.40     12.55 o
  -1  14   6        2.20        2.41     12.71 o
   0  14   6        2.41       14.71     12.00 o
   1  14   6        4.86        2.11     11.74 o
   2  14   6        0.08       -4.15     12.76 o
   3  14   6        0.51        3.14     14.12 o
  -3  15   6        8.54       15.55     12.11 o
  -2  15   6       50.95       41.31     14.54 o
  -1  15   6        5.62       -6.74     11.56 o
   0  15   6        3.65       10.37     11.61 o
   1  15   6       34.08       44.01     14.05 o
   2  15   6       16.77        3.94     13.12 o
  -2 -15   7        2.72        0.85     13.61 o
  -1 -15   7       53.49       32.04     15.52 o
   0 -15   7        7.64       18.91     14.36 o
   1 -15   7        2.89        0.74     13.75 o
   2 -15   7        0.55        8.96     13.30 o
  -3 -14   7       14.22        9.02      7.89 o
  -2 -14   7        1.98       -5.64     13.26 o
  -1 -14   7       28.74       28.89     13.65 o
   0 -14   7       21.03        2.32     12.31 o
   1 -14   7       26.61       33.36     13.78 o
   2 -14   7        1.01        6.03     11.88 o
   3 -14   7        0.04        1.68     13.98 o
   4 -14   7        7.42       12.06     13.91 o
  -4 -13   7       37.56       26.22     12.72 o
  -3 -13   7        0.51        2.29      7.36 o
  -2 -13   7       69.02       70.26      9.04 o
  -1 -13   7       28.51       27.29      6.79 o
   0 -13   7        3.03        0.82      4.11 o
   1 -13   7        7.81       18.73     12.44 o
   2 -13   7        0.65        9.09     11.80 o
   3 -13   7       53.44       52.86     14.02 o
   4 -13   7       13.77       12.90     11.35 o
  -5 -12   7       12.46       21.78     18.66 o
  -4 -12   7      234.32      248.87     14.52 o
  -3 -12   7       10.22       13.83     11.96 o
  -2 -12   7      334.15      335.34     13.23 o
  -1 -12   7      219.99      226.27     10.31 o
   0 -12   7      125.02      106.19     10.87 o
   1 -12   7       98.03       90.64     15.64 o
   2 -12   7      106.02       97.16     16.14 o
   3 -12   7       36.69       50.45     14.53 o
   4 -12   7       43.40       48.85     13.67 o
   5 -12   7        0.06      -10.83     14.01 o
  -5 -11   7       14.12       11.02      9.19 o
  -4 -11   7       35.82       39.15      9.81 o
  -3 -11   7        8.95       13.49      5.41 o
  -2 -11   7       10.22        4.06      5.52 o
  -1 -11   7      498.46      496.64     13.33 o
   0 -11   7        4.91        4.94      3.92 o
   1 -11   7      598.00      604.12     27.44 o
   2 -11   7       13.82       13.51     12.84 o
   3 -11   7      332.49      341.59     22.24 o
   4 -11   7       12.92        9.64     13.19 o
   5 -11   7       26.53       20.19     13.78 o
  -6 -10   7        1.69        0.13     17.19 o
  -5 -10   7        0.38        3.45      8.51 o
  -4 -10   7        9.31       -2.22      8.65 o
  -3 -10   7      196.98      200.32      7.28 o
  -2 -10   7       20.67       13.85      7.32 o
  -1 -10   7      627.68      650.04     11.98 o
   0 -10   7     2492.61     2392.49    103.25 o
   1 -10   7      620.92      603.20     25.87 o
   2 -10   7      217.57      205.43     18.48 o
   3 -10   7      258.69      146.67     76.16 o
   4 -10   7       83.23       85.54     15.77 o
   5 -10   7       20.98       12.43     13.36 o
   6 -10   7        9.03        2.53     12.99 o
  -6  -9   7       66.68       68.78     18.94 o
  -5  -9   7       18.84       23.83      8.39 o
  -4  -9   7      168.91      173.54      7.38 o
  -3  -9   7      267.29      245.13      7.34 o
  -2  -9   7       95.19       96.27      5.67 o
  -1  -9   7      500.88      501.77      7.80 o
   0  -9   7       87.84       89.47      5.97 o
   1  -9   7       65.40       73.56     13.14 o
   2  -9   7      511.74      513.10     23.27 o
   3  -9   7        9.07        6.90      2.98 o
   4  -9   7       14.24       10.40      5.12 o
   5  -9   7       14.95       16.09     12.11 o
   6  -9   7       66.78       83.50     15.28 o
  -7  -8   7        7.13        2.40     16.81 o
  -6  -8   7        0.91        2.05     15.96 o
  -5  -8   7        2.87        0.70      7.60 o
  -4  -8   7       14.13        7.75      7.66 o
  -3  -8   7       24.93       27.66      4.06 o
  -2  -8   7        8.38        7.82      3.54 o
  -1  -8   7      158.62      158.39      5.60 o
   0  -8   7      217.78      218.42     10.17 o
   1  -8   7      178.11      184.01     10.12 o
   2  -8   7        3.22        0.45     10.21 o
   3  -8   7       48.49       39.31      4.19 o
   4  -8   7       12.11        8.62      4.69 o
   5  -8   7       29.87       25.24     12.24 o
   6  -8   7        1.83        6.19     11.38 o
   7  -8   7        2.30        1.08      9.54 o
  -7  -7   7        0.65      -10.12     16.42 o
  -6  -7   7       24.17       17.95     15.01 o
  -5  -7   7       43.83       47.40      8.01 o
  -4  -7   7       26.53       38.54      7.94 o
  -3  -7   7      133.98      138.19      4.66 o
  -2  -7   7       63.49       63.84      3.59 o
  -1  -7   7        9.00        8.81      2.54 o
   0  -7   7        2.19        0.90      4.46 o
   1  -7   7        2.63        1.95      5.39 o
   2  -7   7        2.67        0.96      6.11 o
   3  -7   7        1.90        4.05      3.20 o
   4  -7   7       51.99       40.78      5.73 o
   5  -7   7       69.34       77.98      7.72 o
   6  -7   7        1.15       -1.19     10.28 o
   7  -7   7        9.93       12.45      8.25 o
  -7  -6   7        3.66       -0.65     16.50 o
  -6  -6   7        3.58       -8.97     14.13 o
  -5  -6   7       23.58       18.80      6.97 o
  -4  -6   7       15.16       12.51      4.02 o
  -3  -6   7       55.89       52.20      4.51 o
  -2  -6   7       67.19       75.58      3.81 o
  -1  -6   7       45.78       49.51      3.12 o
   0  -6   7      721.85      824.33     16.62 o
   1  -6   7       32.64       38.25      6.29 o
   2  -6   7      407.68      460.38     10.87 o
   3  -6   7       24.45       20.59      3.92 o
   4  -6   7       67.25       65.02      6.23 o
   5  -6   7       18.85       12.19      7.72 o
   6  -6   7       36.27       41.75      9.03 o
   7  -6   7        2.40       -5.14     14.89 o
  -7  -5   7       11.13       14.07     15.52 o
  -6  -5   7        0.32        2.51     13.22 o
  -5  -5   7        3.91        3.30      3.86 o
  -4  -5   7        1.11       -0.29      3.75 o
  -3  -5   7      166.59      166.02      5.40 o
  -2  -5   7       65.34       78.07      4.32 o
  -1  -5   7      487.92      563.78      8.03 o
   0  -5   7       13.24       19.55      4.47 o
   1  -5   7       31.05       40.86      6.13 o
   2  -5   7       71.09       75.94      3.04 o
   3  -5   7      876.89      886.99     16.15 o
   4  -5   7        3.03        3.48      4.66 o
   5  -5   7       53.83       47.98      6.54 o
   6  -5   7       26.53       48.77     12.08 o
   7  -5   7        0.07       16.85     14.25 o
  -8  -4   7        0.06        6.10     17.50 o
  -7  -4   7        9.44       -0.14     14.96 o
  -6  -4   7        7.95        4.30     12.96 o
  -5  -4   7        0.05       -0.04      4.70 o
  -4  -4   7        0.83        0.52      3.36 o
  -3  -4   7       71.33       70.66      4.44 o
  -2  -4   7       97.45       92.93      4.54 o
  -1  -4   7      231.76      250.56      5.14 o
   0  -4   7     7729.48     8267.38     29.53 o
   1  -4   7      633.52      674.96     14.81 o
   2  -4   7       23.15       30.75      2.98 o
   3  -4   7      535.18      577.04     18.06 o
   4  -4   7       44.85       42.56      5.58 o
   5  -4   7       13.71       10.07      4.78 o
   6  -4   7        8.73        3.77      7.57 o
   7  -4   7       21.13       16.84     13.93 o
  -8  -3   7        1.71       -4.26     15.97 o
  -7  -3   7        2.22        0.82     14.02 o
  -6  -3   7       20.47       14.61      4.51 o
  -5  -3   7        9.46        5.34      4.91 o
  -4  -3   7      359.25      356.93      7.90 o
  -3  -3   7      139.67      139.37      4.89 o
  -2  -3   7       84.56       81.51      3.14 o
  -1  -3   7     1492.44     1568.74      9.21 o
   0  -3   7       35.70       37.05      2.17 o
   1  -3   7     1983.86     1878.92     72.70 o
   2  -3   7      520.75      535.97     12.27 o
   3  -3   7       99.34      109.88      5.89 o
   4  -3   7       37.51       36.88      6.55 o
   5  -3   7       40.42       36.74      5.42 o
   6  -3   7       67.26       66.43      8.30 o
   7  -3   7        0.84       -3.87     14.06 o
  -8  -2   7        2.25       15.50     14.97 o
  -7  -2   7        0.71       -0.94     12.52 o
  -6  -2   7        2.30       -2.38      5.11 o
  -5  -2   7       12.51       10.22      5.05 o
  -4  -2   7      487.20      487.01      9.04 o
  -3  -2   7       33.62       36.51      2.37 o
  -2  -2   7      996.33      978.99      7.31 o
  -1  -2   7     1224.65     1232.29      9.65 o
   0  -2   7      523.97      562.16      5.74 o
   1  -2   7      814.09      800.84     10.92 o
   2  -2   7     1667.82     1675.46     19.19 o
   3  -2   7       13.51       12.78      4.12 o
   4  -2   7      102.03      103.63      5.20 o
   5  -2   7        1.76       -1.49      4.13 o
   6  -2   7       37.54       41.73      7.28 o
   7  -2   7       10.98       -3.41     14.60 o
   8  -2   7       15.54        2.18     16.81 o
  -8  -1   7        6.53       13.77     16.50 o
  -7  -1   7        0.92       10.62     15.09 o
  -6  -1   7       10.45       11.06      5.91 o
  -5  -1   7        2.05       -1.51      5.60 o
  -4  -1   7       17.75       16.04      3.71 o
  -3  -1   7      525.87      544.80     13.12 o
  -2  -1   7       11.81        6.34      2.52 o
  -1  -1   7      797.02      728.77      8.46 o
   0  -1   7        0.01        0.78      2.28 o
   1  -1   7      118.70      104.39      7.95 o
   2  -1   7        9.50        3.08      4.63 o
   3  -1   7        0.39       -4.18      4.18 o
   4  -1   7       15.08       11.60      3.70 o
   5  -1   7        0.28        4.76      3.69 o
   6  -1   7        0.00        0.99      4.81 o
   7  -1   7        0.00       14.33     14.08 o
   8  -1   7        0.19       13.03     18.53 o
  -8   0   7       44.98       51.01     19.06 o
  -7   0   7       38.50       46.00     15.53 o
  -6   0   7      118.67      114.23      8.68 o
  -5   0   7       54.06       41.45      4.38 o
  -4   0   7       11.34       15.33      3.77 o
  -3   0   7      169.36      169.72      8.04 o
  -2   0   7       24.44       18.27      2.89 o
  -1   0   7      479.91      486.20      5.76 o
   0   0   7        0.55        0.63      2.30 o
   1   0   7      297.97      306.79      8.53 o
   2   0   7      149.43      166.09     11.77 o
   3   0   7      335.66      344.32      6.84 o
   4   0   7      242.94      261.95      6.45 o
   5   0   7       37.14       38.41      4.03 o
   6   0   7       82.04       78.57      9.57 o
   7   0   7        0.26        5.54     14.74 o
   8   0   7        1.27       -0.15     16.24 o
  -8   1   7      141.37      128.19     21.12 o
  -7   1   7        0.00       -3.98     14.74 o
  -6   1   7       30.21       25.49      3.95 o
  -5   1   7      125.71      122.50      8.93 o
  -4   1   7        0.24       -1.12      3.42 o
  -3   1   7       66.77       70.86      4.56 o
  -2   1   7     1100.10     1131.33     10.53 o
  -1   1   7      383.51      421.92      5.70 o
   0   1   7       22.07       23.18      2.31 o
   1   1   7      419.21      442.99      8.34 o
   2   1   7      172.07      161.16      4.75 o
   3   1   7      112.20       97.54      4.89 o
   4   1   7       78.24       81.42      5.48 o
   5   1   7       15.31       16.25      4.39 o
   6   1   7        1.61        2.16      7.94 o
   7   1   7       51.64       41.74      9.07 o
   8   1   7       14.69       14.65     17.20 o
  -8   2   7       39.13       13.99     17.72 o
  -7   2   7        0.09        2.15     13.50 o
  -6   2   7      123.83      133.08      8.25 o
  -5   2   7      211.35      209.24      8.58 o
  -4   2   7      491.63      521.37      8.62 o
  -3   2   7      278.92      296.81      7.90 o
  -2   2   7       58.59       58.95      4.30 o
  -1   2   7      225.56      223.58      4.75 o
   0   2   7    12405.13    13183.41     73.54 o
   1   2   7      316.81      328.40      9.54 o
   2   2   7     1324.57     1360.18     12.50 o
   3   2   7       15.98       15.71      4.50 o
   4   2   7       77.46       74.80      6.12 o
   5   2   7       11.42       12.68      4.08 o
   6   2   7        0.45        0.48      7.36 o
   7   2   7       25.85       19.95      8.43 o
  -8   3   7        5.17       -7.15     17.28 o
  -7   3   7        2.41        0.55     13.96 o
  -6   3   7       20.30       24.72      6.25 o
  -5   3   7        0.05        0.00      7.48 o
  -4   3   7      412.96      442.06     16.85 o
  -3   3   7       87.84       98.26      7.33 o
  -2   3   7        1.51        1.05      4.86 o
  -1   3   7      953.79      980.72     11.60 o
   0   3   7       46.27       43.61      8.71 o
   1   3   7     1203.04     1241.28     17.45 o
   2   3   7      510.73      572.70      8.51 o
   3   3   7        0.11        0.47      4.20 o
   4   3   7        5.43        4.70      4.62 o
   5   3   7       21.14       17.65      4.63 o
   6   3   7        5.82        6.22      7.63 o
   7   3   7        0.00       -6.35      8.22 o
  -8   4   7        1.65      -15.13     15.13 o
  -7   4   7        0.10        2.12     14.00 o
  -6   4   7       36.85       27.49      9.41 o
  -5   4   7       42.82       44.21      8.39 o
  -4   4   7        3.06        5.48      6.23 o
  -3   4   7       95.55       78.10      7.15 o
  -2   4   7      239.46      247.52      8.38 o
  -1   4   7        5.41       12.76      3.92 o
   0   4   7      853.51      841.28     22.77 o
   1   4   7       15.96       18.24      1.92 o
   2   4   7        2.70       -0.04      2.60 o
   3   4   7       72.46       67.55      4.36 o
   4   4   7      278.68      280.21      9.12 o
   5   4   7       33.31       26.79      5.04 o
   6   4   7        0.65        6.90      7.37 o
   7   4   7        1.48       -2.96      8.16 o
  -8   5   7        0.42       12.11     17.62 o
  -7   5   7        0.05       -8.77      9.01 o
  -6   5   7       19.21       16.23      8.67 o
  -5   5   7        0.34        0.42      7.79 o
  -4   5   7       10.50        7.62      6.39 o
  -3   5   7        2.50        0.78      4.52 o
  -2   5   7       77.52       78.60      6.09 o
  -1   5   7      540.37      549.68     19.51 o
   0   5   7       65.19       62.31      3.97 o
   1   5   7     1574.28     1593.63     19.94 o
   2   5   7      113.50      120.89      4.54 o
   3   5   7        0.23        1.29      3.26 o
   4   5   7       19.04       22.09      4.48 o
   5   5   7       13.72       16.19      5.16 o
   6   5   7       96.72      107.84     15.83 o
   7   5   7       14.61       15.86     12.62 o
  -7   6   7       60.82       69.16     11.28 o
  -6   6   7       78.29       90.06     21.33 o
  -5   6   7       25.06       14.76      7.82 o
  -4   6   7        0.62       -2.53      6.49 o
  -3   6   7       11.10       11.04      4.73 o
  -2   6   7      211.26      208.65      8.39 o
  -1   6   7        0.18       -0.31      8.33 o
   0   6   7       97.32      106.18      5.60 o
   1   6   7       11.50       10.37      3.82 o
   2   6   7      167.31      167.90      5.44 o
   3   6   7        0.00        0.74      3.51 o
   4   6   7       11.34        7.81      4.35 o
   5   6   7        7.35        8.84      4.93 o
   6   6   7       12.45       23.71     12.93 o
   7   6   7       10.73       12.17      8.21 o
  -7   7   7        0.86        5.54      9.72 o
  -6   7   7       11.66        9.45      9.23 o
  -5   7   7      269.84      285.46     20.45 o
  -4   7   7        5.32        3.73      7.12 o
  -3   7   7      151.50      125.57     15.60 o
  -2   7   7       94.44       92.29      8.36 o
  -1   7   7      778.23      760.21     17.66 o
   0   7   7        4.44        4.16      4.57 o
   1   7   7      147.52      149.08      7.17 o
   2   7   7        0.33       -3.09      5.05 o
   3   7   7       12.02       10.80      4.66 o
   4   7   7       42.73       48.58      5.31 o
   5   7   7       94.36       94.16     13.09 o
   6   7   7        1.45       -1.23     11.80 o
   7   7   7       19.41        2.34     15.50 o
  -7   8   7        5.67       -4.43     11.67 o
  -6   8   7        8.73        9.98      9.29 o
  -5   8   7        3.19       -0.66      8.60 o
  -4   8   7      222.96      226.61     18.78 o
  -3   8   7      349.57      306.70     16.00 o
  -2   8   7      209.91      196.10     15.97 o
  -1   8   7        3.41        4.34      7.12 o
   0   8   7     2809.31     2865.76     30.42 o
   1   8   7       72.97       77.77     12.17 o
   2   8   7        1.16        1.93      6.02 o
   3   8   7      288.04      262.30      8.89 o
   4   8   7       37.58       37.17      5.50 o
   5   8   7        0.01        2.27     10.94 o
   6   8   7        0.68        0.82     12.22 o
  -7   9   7        1.22       10.38      9.76 o
  -6   9   7        0.66        0.87      8.93 o
  -5   9   7        5.60        5.18      8.52 o
  -4   9   7      338.38      333.03     14.19 o
  -3   9   7      251.65      241.72     19.03 o
  -2   9   7       13.24       13.32     12.44 o
  -1   9   7      296.94      306.63     19.46 o
   0   9   7       61.27       63.74      7.77 o
   1   9   7      596.62      571.33     14.25 o
   2   9   7      129.31      115.46      9.14 o
   3   9   7      349.97      343.88     28.59 o
   4   9   7       37.85       36.35      6.75 o
   5   9   7       28.04       16.84      8.93 o
   6   9   7       17.15       21.22     13.39 o
  -6  10   7       20.48       23.76      9.99 o
  -5  10   7       32.16       37.74      9.98 o
  -4  10   7       29.43       30.56      8.96 o
  -3  10   7      110.43      107.96     15.81 o
  -2  10   7      251.28      238.10     19.30 o
  -1  10   7      157.32      156.83     16.00 o
   0  10   7       81.73       79.14      8.37 o
   1  10   7      304.52      290.03     11.95 o
   2  10   7       81.34       75.92     11.23 o
   3  10   7        8.03        0.90      7.84 o
   4  10   7       45.57       31.83     14.14 o
   5  10   7       14.15        7.43      9.13 o
  -6  11   7        8.50       13.84      9.77 o
  -5  11   7        0.28        0.12      8.72 o
  -4  11   7       14.04        4.62      8.05 o
  -3  11   7       17.71       16.24     12.87 o
  -2  11   7        6.12        4.58     13.04 o
  -1  11   7        9.98       11.69      7.31 o
   0  11   7       19.47       19.42      7.51 o
   1  11   7        9.19        5.40      7.35 o
   2  11   7       93.83      104.72     12.58 o
   3  11   7       23.68       30.00     15.43 o
   4  11   7       16.02       25.93     14.37 o
   5  11   7       13.92       12.64      9.10 o
  -5  12   7        7.97       15.76      8.76 o
  -4  12   7       20.09       18.12     13.01 o
  -3  12   7      176.82      186.41     18.84 o
  -2  12   7       68.84       57.39     13.97 o
  -1  12   7        0.00        7.34      7.88 o
   0  12   7        7.11       16.75      7.97 o
   1  12   7       10.36        4.63      7.36 o
   2  12   7       10.13       -1.36     12.61 o
   3  12   7        6.71        7.65     12.65 o
   4  12   7        0.00       -2.06     14.01 o
  -4  13   7        3.08       10.86     12.78 o
  -3  13   7      147.87      169.75     18.35 o
  -2  13   7        1.71        6.04     12.42 o
  -1  13   7       92.52       59.93     14.84 o
   0  13   7        0.01       -5.21     12.73 o
   1  13   7       60.41       51.45     14.90 o
   2  13   7       39.34       45.95     14.84 o
   3  13   7       12.73        8.83     14.30 o
   4  13   7        0.28        3.56     12.95 o
  -4  14   7       10.62       17.70     13.01 o
  -3  14   7        8.79       26.21     11.92 o
  -2  14   7        0.01      -10.96     12.67 o
  -1  14   7        8.21        8.94     12.30 o
   0  14   7       81.04       93.94     16.91 o
   1  14   7        1.12       -5.18     12.23 o
   2  14   7        0.04        2.56     13.60 o
   3  14   7       78.68       78.01     15.63 o
  -2  15   7        8.88       16.73     12.67 o
  -1  15   7       20.18       36.53     13.84 o
   0  15   7        0.02       -3.45     12.02 o
   1  15   7        3.19      -12.02     12.02 o
  -2 -15   8        6.90       11.71     15.08 o
  -1 -15   8       16.69       22.96     15.76 o
   0 -15   8        4.75       13.84     14.59 o
   1 -15   8       75.44       81.98     17.16 o
   2 -15   8        0.52        2.19     14.09 o
  -3 -14   8        1.27       -2.93     13.14 o
  -2 -14   8        5.84       12.95     13.14 o
  -1 -14   8       35.29       41.92     15.10 o
   0 -14   8       19.16       18.34     14.24 o
   1 -14   8       10.23        9.03     14.46 o
   2 -14   8        2.00        4.09     12.59 o
   3 -14   8       64.66       72.16     17.15 o
  -4 -13   8        0.10       -2.71     11.46 o
  -3 -13   8       21.04       22.07      7.86 o
  -2 -13   8        1.69        0.69      7.18 o
  -1 -13   8       14.60       19.57     14.43 o
   0 -13   8        2.35        8.68     14.64 o
   1 -13   8       52.00       65.15     15.55 o
   2 -13   8       14.54        4.38     12.64 o
   3 -13   8        6.70        4.88     14.50 o
   4 -13   8        8.71        6.14     12.96 o
  -5 -12   8        0.09       -3.69     18.82 o
  -4 -12   8       32.59       28.79     12.13 o
  -3 -12   8        8.02        6.89     11.26 o
  -2 -12   8      137.32      126.16      9.56 o
  -1 -12   8      195.39      196.64      9.12 o
   0 -12   8       55.79       45.14      3.70 o
   1 -12   8       16.96        9.63     13.80 o
   2 -12   8       91.02       86.78     16.81 o
   3 -12   8       52.50       40.23     14.22 o
   4 -12   8       95.12       83.43     16.55 o
   5 -12   8       37.34       23.44     15.12 o
  -5 -11   8       61.15       55.51     10.83 o
  -4 -11   8        0.18       -6.30      8.93 o
  -3 -11   8      374.12      354.89     10.23 o
  -2 -11   8       53.09       43.26      5.16 o
  -1 -11   8        5.37        7.61      3.53 o
   0 -11   8        2.48        0.88      1.12 o
   1 -11   8       40.06       50.11     13.96 o
   2 -11   8       50.64       49.74     14.02 o
   3 -11   8       94.57       86.35     16.22 o
   4 -11   8        0.59        1.48     12.54 o
   5 -11   8       54.40       55.76     15.67 o
  -6 -10   8       11.64       10.72     16.77 o
  -5 -10   8       59.81       60.86     10.54 o
  -4 -10   8      113.16      141.22     11.42 o
  -3 -10   8      286.89      285.84      8.27 o
  -2 -10   8        2.17       10.04      4.64 o
  -1 -10   8     1649.85     1566.75     21.54 o
   0 -10   8      187.94      213.47     18.49 o
   1 -10   8      535.97      561.47     26.11 o
   2 -10   8      806.63      778.13     29.61 o
   3 -10   8       21.00       24.88     13.77 o
   4 -10   8       53.25       42.37     14.60 o
   5 -10   8       68.30       48.90     16.13 o
   6 -10   8        4.84        7.91     12.43 o
  -6  -9   8        2.44        7.87     16.39 o
  -5  -9   8       49.12       61.10      9.44 o
  -4  -9   8        5.73        4.61      8.26 o
  -3  -9   8        8.98        4.99      4.28 o
  -2  -9   8      586.45      571.77     10.85 o
  -1  -9   8       10.44       16.89      3.15 o
   0  -9   8       38.67       41.61     12.17 o
   1  -9   8      437.66      435.21     21.98 o
   2  -9   8      284.54      338.15     20.00 o
   3  -9   8       32.98       26.77     13.15 o
   4  -9   8       24.96       32.20     13.99 o
   5  -9   8       72.90       76.87     14.99 o
   6  -9   8        3.80       -2.14     12.09 o
  -7  -8   8       18.35       22.93     17.18 o
  -6  -8   8        1.56        3.61     17.19 o
  -5  -8   8        5.71        2.65      8.16 o
  -4  -8   8        7.32        4.26      7.92 o
  -3  -8   8       28.87       28.83      4.18 o
  -2  -8   8      323.05      324.30      7.27 o
  -1  -8   8      254.30      254.18      7.10 o
   0  -8   8      556.10      558.09     17.58 o
   1  -8   8      181.42      169.43     14.88 o
   2  -8   8        0.00       -2.59     10.81 o
   3  -8   8       18.23       14.25      6.15 o
   4  -8   8        0.48       -0.77      4.44 o
   5  -8   8        5.37       13.39     12.12 o
   6  -8   8       19.90       25.57     12.07 o
  -7  -7   8        2.69       19.51     18.94 o
  -6  -7   8        1.86        6.46     15.48 o
  -5  -7   8       24.81       28.80      8.03 o
  -4  -7   8        9.46        9.86      5.30 o
  -3  -7   8        0.56        0.78      3.97 o
  -2  -7   8       17.95       18.55      3.29 o
  -1  -7   8       37.81       35.97      3.05 o
   0  -7   8        0.47        0.86      3.87 o
   1  -7   8        5.10       -0.02      4.46 o
   2  -7   8       47.86       54.00     11.82 o
   3  -7   8       36.33       33.32      4.29 o
   4  -7   8       34.22       25.19      5.21 o
   5  -7   8        0.13       -0.70      5.54 o
   6  -7   8        3.89        0.39     10.15 o
   7  -7   8        6.92        6.72     16.79 o
  -7  -6   8        6.02      -10.58     15.13 o
  -6  -6   8        1.33        3.75     13.53 o
  -5  -6   8        4.48        1.28      4.73 o
  -4  -6   8      130.51      136.65      6.16 o
  -3  -6   8       41.10       34.52      4.43 o
  -2  -6   8      249.39      257.21      5.40 o
  -1  -6   8        2.77        4.16      2.47 o
   0  -6   8       47.75       52.76      5.35 o
   1  -6   8        0.00        0.47      5.47 o
   2  -6   8      343.95      371.52     11.25 o
   3  -6   8        4.02        5.49      3.00 o
   4  -6   8        0.04       -2.16      4.85 o
   5  -6   8       31.19       27.68      6.34 o
   6  -6   8        0.96        3.40      8.32 o
   7  -6   8        1.37        2.71     14.77 o
  -7  -5   8        0.80        0.36     14.81 o
  -6  -5   8        1.02        3.30     14.01 o
  -5  -5   8       85.88       81.44      5.84 o
  -4  -5   8        2.89        1.32      3.79 o
  -3  -5   8     1229.09     1266.19     19.69 o
  -2  -5   8        4.73        5.90      3.15 o
  -1  -5   8      460.24      486.90      7.51 o
   0  -5   8       20.19       20.59      4.61 o
   1  -5   8       41.23       55.47      6.70 o
   2  -5   8       35.84       30.53      2.69 o
   3  -5   8        0.88       -2.26      3.78 o
   4  -5   8        1.18        3.02      4.72 o
   5  -5   8       60.31       51.60      6.82 o
   6  -5   8        0.07        1.58      7.54 o
   7  -5   8        0.54       -1.76     14.93 o
  -7  -4   8        0.67        0.35     14.60 o
  -6  -4   8        1.88        4.59     14.14 o
  -5  -4   8       14.60       16.49      5.45 o
  -4  -4   8       76.69       70.67      4.98 o
  -3  -4   8      340.64      374.06      7.23 o
  -2  -4   8       66.67       66.15      3.94 o
  -1  -4   8      925.48     1029.60      9.01 o
   0  -4   8     4437.72     4556.28     41.01 o
   1  -4   8      462.74      532.62     18.75 o
   2  -4   8      197.17      186.07     11.81 o
   3  -4   8      206.98      209.54      7.51 o
   4  -4   8        7.53       12.07      4.26 o
   5  -4   8        1.34        2.96      5.66 o
   6  -4   8        0.18       -6.70      7.39 o
   7  -4   8        5.75       -0.98     14.66 o
  -8  -3   8        0.08       -4.63     17.12 o
  -7  -3   8        6.02       15.62     13.25 o
  -6  -3   8       13.90        7.52     13.00 o
  -5  -3   8        0.01        0.27      5.62 o
  -4  -3   8        3.41        5.41      3.67 o
  -3  -3   8      122.78      128.65      4.92 o
  -2  -3   8      778.27      829.52      7.32 o
  -1  -3   8       14.42       18.19      2.43 o
   0  -3   8       85.33       84.41      3.01 o
   1  -3   8      472.80      449.40     14.87 o
   2  -3   8     1223.16     1255.73     23.07 o
   3  -3   8       15.10        9.71      4.75 o
   4  -3   8        5.05        7.51      4.95 o
   5  -3   8      166.34      182.42      8.04 o
   6  -3   8        0.02        2.93      7.07 o
   7  -3   8       81.10       80.68     17.14 o
  -8  -2   8       10.82       10.81     16.53 o
  -7  -2   8        0.50       -5.89     13.86 o
  -6  -2   8        3.74       -2.65      5.28 o
  -5  -2   8        0.40       -2.53      5.59 o
  -4  -2   8        9.53        8.82      3.88 o
  -3  -2   8       18.38       19.22      2.46 o
  -2  -2   8      835.19      839.68      7.21 o
  -1  -2   8      743.52      747.41      6.92 o
   0  -2   8     2189.71     2220.28     14.76 o
   1  -2   8      823.55      839.74     14.44 o
   2  -2   8      221.63      228.11     12.86 o
   3  -2   8       51.29       55.44      5.11 o
   4  -2   8       97.71       85.74      5.36 o
   5  -2   8        6.49        2.82      4.23 o
   6  -2   8       56.21       57.90      8.19 o
   7  -2   8       89.46       90.48     17.38 o
  -8  -1   8       80.67       76.57     19.82 o
  -7  -1   8       10.14       18.58     14.22 o
  -6  -1   8      118.90      118.36      8.29 o
  -5  -1   8        8.26       11.51      6.26 o
  -4  -1   8       11.07        9.52      3.68 o
  -3  -1   8       38.49       42.67      3.69 o
  -2  -1   8        2.54        2.12      2.59 o
  -1  -1   8      281.11      262.47      4.85 o
   0  -1   8       49.01       51.38      3.18 o
   1  -1   8       52.29       46.53      5.16 o
   2  -1   8        2.50        2.87      3.65 o
   3  -1   8       58.47       63.45      5.34 o
   4  -1   8       72.20       72.08      4.88 o
   5  -1   8        9.53        6.64      4.09 o
   6  -1   8       10.81        7.95      5.54 o
   7  -1   8       14.46       31.33     15.48 o
  -8   0   8       43.44       37.78     17.77 o
  -7   0   8        4.25        3.60     15.39 o
  -6   0   8       32.36       31.31      7.39 o
  -5   0   8       14.33       18.36      5.56 o
  -4   0   8      419.08      428.89      8.12 o
  -3   0   8      299.35      306.59      6.33 o
  -2   0   8      244.59      258.64      5.37 o
  -1   0   8       54.49       56.56      3.05 o
   0   0   8     1027.68     1026.48      9.03 o
   1   0   8        2.83       -0.04      4.56 o
   2   0   8        4.82        4.02      3.87 o
   3   0   8        0.05        0.69      3.42 o
   4   0   8       23.21       22.41      4.18 o
   5   0   8       55.98       59.88      4.67 o
   6   0   8       32.10       32.40      8.64 o
   7   0   8       21.97       27.12      9.24 o
  -8   1   8       60.88       61.79     17.82 o
  -7   1   8       11.21       12.34     15.05 o
  -6   1   8        6.31        0.15      3.21 o
  -5   1   8       67.16       61.57      7.07 o
  -4   1   8        0.27        1.39      3.75 o
  -3   1   8        2.52        0.73      3.10 o
  -2   1   8       83.64       73.22      3.73 o
  -1   1   8      407.08      419.47      5.95 o
   0   1   8       96.25      100.02      4.47 o
   1   1   8     1465.11     1511.13     26.20 o
   2   1   8      144.56      165.33      4.88 o
   3   1   8       20.27       31.57      4.06 o
   4   1   8      222.74      211.56     11.69 o
   5   1   8        0.71        4.32      4.37 o
   6   1   8       12.41       11.04      8.24 o
   7   1   8        8.52        5.10      8.74 o
  -8   2   8        8.39       17.40     16.38 o
  -7   2   8       13.22       22.36     13.55 o
  -6   2   8        8.88        4.12      6.19 o
  -5   2   8        9.32        4.71      5.72 o
  -4   2   8      124.61      141.58      6.08 o
  -3   2   8       17.17       19.60      3.88 o
  -2   2   8      906.10      951.77     14.85 o
  -1   2   8      420.29      444.47      6.41 o
   0   2   8     6455.26     7284.65    137.21 o
   1   2   8     1089.29     1158.64     17.22 o
   2   2   8       23.71       16.47      3.59 o
   3   2   8        0.49        2.83      4.13 o
   4   2   8       18.18       27.07      5.56 o
   5   2   8        0.46        2.17      4.45 o
   6   2   8        1.01        0.26      8.17 o
   7   2   8        0.75       -3.51      8.60 o
  -8   3   8       11.03       19.76     17.81 o
  -7   3   8       51.78       41.02     15.59 o
  -6   3   8        1.30        2.37      6.36 o
  -5   3   8        4.35        7.92      5.79 o
  -4   3   8       24.29       22.97      6.77 o
  -3   3   8       38.67       32.41      6.15 o
  -2   3   8     1149.96     1285.65     16.63 o
  -1   3   8     1162.46     1258.58     13.28 o
   0   3   8        0.00        1.98      8.12 o
   1   3   8       33.43       65.65      6.74 o
   2   3   8     1381.28     1506.22     18.19 o
   3   3   8        0.19       -0.02      4.16 o
   4   3   8       19.99       13.82      5.11 o
   5   3   8        2.89       -0.55      4.79 o
   6   3   8        0.82       -0.39      7.88 o
   7   3   8        2.96        1.49      8.18 o
  -8   4   8       17.01       24.19     17.16 o
  -7   4   8       11.21       10.49      9.50 o
  -6   4   8       11.21        9.29      5.96 o
  -5   4   8       14.48       24.79      8.27 o
  -4   4   8      238.93      255.89     18.23 o
  -3   4   8      131.65      117.21      7.94 o
  -2   4   8       30.97       20.59      4.97 o
  -1   4   8       97.32      115.36      5.47 o
   0   4   8      253.66      268.36     14.90 o
   1   4   8       75.07       95.02      7.40 o
   2   4   8       57.82       54.87      4.33 o
   3   4   8       27.46       29.80      4.57 o
   4   4   8       10.97        5.82      5.23 o
   5   4   8        0.44        2.52      4.90 o
   6   4   8        4.55        2.78      7.80 o
   7   4   8        0.27       -8.09      8.12 o
  -7   5   8        6.32       13.71      9.27 o
  -6   5   8       16.97       12.42      9.06 o
  -5   5   8        0.72       -2.69      7.78 o
  -4   5   8        0.20        1.27      6.61 o
  -3   5   8        1.21        2.37      4.68 o
  -2   5   8       91.21       95.84      6.63 o
  -1   5   8      611.89      617.83     14.08 o
   0   5   8       19.61       18.24      1.60 o
   1   5   8       24.74       20.75      6.26 o
   2   5   8       57.08       51.74      3.13 o
   3   5   8       11.73        6.50      3.36 o
   4   5   8      115.48      101.30      7.20 o
   5   5   8       31.50       27.36      5.59 o
   6   5   8        8.90       -0.25     11.29 o
   7   5   8        1.44       10.35      8.37 o
  -7   6   8       20.59       22.94     10.22 o
  -6   6   8       13.09       18.35      9.08 o
  -5   6   8       62.06       67.49      9.85 o
  -4   6   8      223.44      214.06     11.35 o
  -3   6   8       14.04        8.83      6.20 o
  -2   6   8      167.98      162.58      6.80 o
  -1   6   8       40.23       44.40     10.36 o
   0   6   8        0.03        1.74      3.21 o
   1   6   8      167.69      169.46      5.42 o
   2   6   8       28.44       28.05      5.09 o
   3   6   8       97.85       87.83      4.79 o
   4   6   8       61.33       58.00      5.06 o
   5   6   8       99.64       95.95      9.69 o
   6   6   8       81.88       83.34     14.23 o
   7   6   8       13.00       11.46      8.88 o
  -7   7   8       10.33        2.94      9.15 o
  -6   7   8       27.01       36.09      9.62 o
  -5   7   8       69.61       84.02     10.33 o
  -4   7   8       27.84       22.17      7.48 o
  -3   7   8       21.53       20.06      6.65 o
  -2   7   8       15.00       16.06      6.33 o
  -1   7   8       66.84       59.87      7.96 o
   0   7   8        2.14        1.73      3.83 o
   1   7   8       36.48       31.49      4.56 o
   2   7   8      383.43      373.96     10.17 o
   3   7   8      289.66      291.04     11.11 o
   4   7   8      126.26      122.96      6.34 o
   5   7   8      110.81      110.69     13.24 o
   6   7   8        4.17        1.44     12.83 o
  -7   8   8       25.48       28.61     10.30 o
  -6   8   8        0.92       -0.91      9.34 o
  -5   8   8       15.98       14.16      8.58 o
  -4   8   8        1.52        0.35      7.86 o
  -3   8   8       69.39       64.76      8.87 o
  -2   8   8      241.20      228.42     17.50 o
  -1   8   8        3.36       -0.38     12.69 o
   0   8   8     1707.31     1789.03     35.65 o
   1   8   8      302.70      300.60     10.52 o
   2   8   8       54.45       54.10     10.46 o
   3   8   8      297.86      301.66     10.70 o
   4   8   8       14.56       10.26      4.85 o
   5   8   8        0.00        5.28      8.49 o
   6   8   8        2.33        9.97     11.77 o
  -6   9   8       20.19       16.17      9.66 o
  -5   9   8       20.26       15.63      8.56 o
  -4   9   8       88.16       96.53     10.27 o
  -3   9   8       59.05       52.95      8.55 o
  -2   9   8      543.16      539.83     25.55 o
  -1   9   8     1786.46     1772.78     41.05 o
   0   9   8       33.98       41.86      8.55 o
   1   9   8      878.60      884.20     22.09 o
   2   9   8      598.12      571.58     16.79 o
   3   9   8      155.05      135.86     15.46 o
   4   9   8       25.22       25.35      9.97 o
   5   9   8        2.20        0.66      8.89 o
   6   9   8        4.16       -6.09      9.62 o
  -6  10   8        6.39        1.01      9.47 o
  -5  10   8        3.57       -0.10      8.88 o
  -4  10   8        8.94        0.90      8.29 o
  -3  10   8       23.37       29.80     12.87 o
  -2  10   8      205.79      177.37     18.31 o
  -1  10   8      631.96      617.46     27.37 o
   0  10   8        5.82        5.39      7.13 o
   1  10   8      797.37      812.65     17.11 o
   2  10   8        0.35        2.35      7.13 o
   3  10   8        0.00       -3.63     13.92 o
   4  10   8        1.35       -2.10      8.40 o
   5  10   8        0.24        4.75      8.43 o
  -5  11   8       13.89       21.27      9.54 o
  -4  11   8       18.77       18.16     10.77 o
  -3  11   8       11.44       10.04     12.37 o
  -2  11   8       44.43       23.57     13.32 o
  -1  11   8      275.26      263.98     12.27 o
   0  11   8        5.52        5.14      7.35 o
   1  11   8      509.34      530.80     15.44 o
   2  11   8        4.96        1.78     14.39 o
   3  11   8       15.19       22.89     15.10 o
   4  11   8       54.97       50.98     17.43 o
   5  11   8        0.03        7.49     13.19 o
  -5  12   8        0.11       -5.57      8.73 o
  -4  12   8        0.15       -6.94      8.44 o
  -3  12   8        0.18       12.39     13.05 o
  -2  12   8       14.06        6.17     12.48 o
  -1  12   8       29.82       24.74      7.87 o
   0  12   8        7.45       15.43     12.57 o
   1  12   8       11.72       10.12     11.94 o
   2  12   8       35.35       33.84     14.74 o
   3  12   8       36.59       42.17     15.51 o
   4  12   8        1.44        5.06     13.28 o
  -4  13   8        0.79       -4.46     10.16 o
  -3  13   8       22.93       23.02     12.39 o
  -2  13   8        0.52       -1.25     13.67 o
  -1  13   8       14.52       12.14     12.90 o
   0  13   8       15.00       10.76     13.79 o
   1  13   8       94.48      110.23     17.01 o
   2  13   8       41.60       53.17     15.25 o
   3  13   8        5.57        6.55     13.17 o
  -3  14   8       12.72       11.61     12.83 o
  -2  14   8        7.77        8.61     13.46 o
  -1  14   8        1.75        7.02     12.95 o
   0  14   8       67.95      111.04     17.06 o
   1  14   8        2.34       15.68     12.66 o
   2  14   8        8.69        1.25     15.20 o
  -2  15   8       24.18       42.61     14.60 o
  -1  15   8        8.11        4.40     13.23 o
   0  15   8        0.01       -1.12     12.59 o
   1  15   8       19.23       22.65     14.28 o
  -1 -15   9       73.69       70.86     17.42 o
   0 -15   9       11.16        6.57     14.69 o
   1 -15   9        3.34        2.80     15.21 o
  -3 -14   9       68.14       72.66     15.73 o
  -2 -14   9        4.21       -5.99     13.53 o
  -1 -14   9        3.54        8.07     13.80 o
   0 -14   9        0.01       -8.00     13.89 o
   1 -14   9        5.77        5.58     13.94 o
   2 -14   9        1.20        0.46     12.79 o
   3 -14   9       40.60       41.34     15.97 o
  -4 -13   9       57.31       57.32     14.83 o
  -3 -13   9        4.01        5.79     11.94 o
  -2 -13   9        1.74        3.96     12.66 o
  -1 -13   9       64.42       61.33     15.20 o
   0 -13   9        2.83       10.99     13.43 o
   1 -13   9      131.47      145.21     19.47 o
   2 -13   9        1.05       -0.65     14.39 o
   3 -13   9        9.10       16.01     14.50 o
   4 -13   9        0.60      -13.69     13.69 o
  -5 -12   9       17.30       28.58     18.24 o
  -4 -12   9       49.62       34.26     12.84 o
  -3 -12   9       17.93       12.91     12.67 o
  -2 -12   9      260.97      246.93     10.99 o
  -1 -12   9        1.47        1.29      4.36 o
   0 -12   9       72.14       63.72     14.86 o
   1 -12   9       28.10       32.58     13.98 o
   2 -12   9       12.41       11.46     13.80 o
   3 -12   9       31.25       27.39     13.97 o
   4 -12   9       21.31       -7.74     15.52 o
  -5 -11   9        1.02        1.03      9.85 o
  -4 -11   9        4.04        0.40      9.15 o
  -3 -11   9       36.95       24.31     12.89 o
  -2 -11   9       74.21       70.50      6.93 o
  -1 -11   9        2.35        1.80      2.56 o
   0 -11   9       13.69       18.36     12.91 o
   1 -11   9       22.62       14.78     13.10 o
   2 -11   9       11.24        7.66     13.57 o
   3 -11   9        5.09        5.81     12.79 o
   4 -11   9       51.49       46.49     14.89 o
   5 -11   9       32.42       18.87     14.98 o
  -6 -10   9       17.55       27.87     19.33 o
  -5 -10   9        0.04        1.39      9.32 o
  -4 -10   9       22.01       17.51      9.44 o
  -3 -10   9       18.88       22.80      5.27 o
  -2 -10   9      690.31      693.26     12.30 o
  -1 -10   9      587.37      542.78     10.09 o
   0 -10   9      547.96      499.54     24.23 o
   1 -10   9      330.84      354.23     21.96 o
   2 -10   9      636.37      630.05     28.07 o
   3 -10   9       63.63       58.13     14.87 o
   4 -10   9        7.43      -13.60     13.60 o
   5 -10   9       57.18       65.73     15.26 o
   6 -10   9        2.92        1.31     13.41 o
  -6  -9   9       44.64       50.00     19.44 o
  -5  -9   9       92.83       80.34     10.80 o
  -4  -9   9        0.34        1.30      8.49 o
  -3  -9   9        0.07       -0.14      4.19 o
  -2  -9   9       35.49       30.58      4.84 o
  -1  -9   9      530.41      532.80     18.98 o
   0  -9   9        3.00       -1.74     12.00 o
   1  -9   9      446.45      475.20     23.27 o
   2  -9   9        2.51        4.21     12.01 o
   3  -9   9      231.52      229.76     19.52 o
   4  -9   9      262.65      265.89     20.92 o
   5  -9   9        4.98        4.82     12.59 o
   6  -9   9        1.04       -4.02     12.21 o
  -6  -8   9        0.03        6.44     15.43 o
  -5  -8   9       10.88        7.01      8.60 o
  -4  -8   9        3.33       -1.64      8.36 o
  -3  -8   9       14.49       20.43      4.53 o
  -2  -8   9        1.67       -0.63      3.72 o
  -1  -8   9        2.06        0.63      3.11 o
   0  -8   9      148.94      145.37      9.49 o
   1  -8   9       21.29       15.06     11.57 o
   2  -8   9      248.37      232.29     17.47 o
   3  -8   9      148.67      158.58     16.32 o
   4  -8   9       82.24       83.93     14.94 o
   5  -8   9        2.57        3.70     11.54 o
   6  -8   9        0.00       -0.35     12.14 o
  -7  -7   9       20.32       41.96     17.52 o
  -6  -7   9        0.00       -5.31     15.00 o
  -5  -7   9        5.97        6.41      7.67 o
  -4  -7   9       40.13       41.91      6.19 o
  -3  -7   9        4.96        2.97      3.85 o
  -2  -7   9       84.21       92.01      4.46 o
  -1  -7   9        5.77        8.38      2.55 o
   0  -7   9        1.20        2.60      4.11 o
   1  -7   9        3.67        1.28      4.84 o
   2  -7   9       12.98       10.31     10.58 o
   3  -7   9        6.57        4.14      1.49 o
   4  -7   9        0.34        1.54      4.33 o
   5  -7   9       14.75       18.08     12.15 o
   6  -7   9       13.68       19.47     12.32 o
  -7  -6   9        6.77       -3.30     15.19 o
  -6  -6   9       25.70       31.30     15.19 o
  -5  -6   9       41.47       39.76      6.06 o
  -4  -6   9        0.86        1.01      5.21 o
  -3  -6   9        1.94       -1.27      4.14 o
  -2  -6   9      435.26      458.98      7.92 o
  -1  -6   9        0.08       -0.43      2.42 o
   0  -6   9       56.15       79.48      5.97 o
   1  -6   9        6.98        4.57      4.61 o
   2  -6   9      112.84      118.80      8.90 o
   3  -6   9        1.22        1.11      3.00 o
   4  -6   9      134.50      143.01      7.47 o
   5  -6   9        0.52        1.08      5.68 o
   6  -6   9       24.80       11.20      7.84 o
   7  -6   9        2.60       -5.25     14.84 o
  -7  -5   9        8.36       -3.38     14.88 o
  -6  -5   9        9.39       13.47     13.69 o
  -5  -5   9        3.81        5.83      4.82 o
  -4  -5   9        2.33        1.37      3.98 o
  -3  -5   9        6.80        6.39      3.83 o
  -2  -5   9      120.05      115.27      4.73 o
  -1  -5   9        8.54        3.92      2.87 o
   0  -5   9        3.26        2.02      2.03 o
   1  -5   9        8.59        9.50      8.45 o
   2  -5   9       65.17       55.30      5.32 o
   3  -5   9       54.90       55.47      5.03 o
   4  -5   9       97.70      101.36      7.02 o
   5  -5   9       73.18       82.08      7.49 o
   6  -5   9      126.22      148.20     11.69 o
   7  -5   9        1.00       -0.03     16.64 o
  -7  -4   9       10.94       -1.17     15.05 o
  -6  -4   9        4.65        2.19     13.60 o
  -5  -4   9        1.47       -0.06      5.65 o
  -4  -4   9        8.99        8.02      4.07 o
  -3  -4   9      168.18      180.12      5.80 o
  -2  -4   9      645.92      650.19      7.71 o
  -1  -4   9      271.27      294.91      4.71 o
   0  -4   9       67.55       62.14      2.62 o
   1  -4   9        6.00       11.02      2.21 o
   2  -4   9     2162.27     2135.20     48.06 o
   3  -4   9      133.83      133.58      7.41 o
   4  -4   9       33.94       39.40      4.77 o
   5  -4   9       49.08       52.45      7.29 o
   6  -4   9       19.44       20.39      8.49 o
   7  -4   9       20.68       13.90     15.76 o
  -7  -3   9        1.85      -11.78     14.81 o
  -6  -3   9       54.35       56.16     15.60 o
  -5  -3   9       58.56       62.43      7.41 o
  -4  -3   9       47.89       44.71      4.82 o
  -3  -3   9       18.23       13.35      2.63 o
  -2  -3   9      687.07      740.33      7.32 o
  -1  -3   9      818.26      823.80      7.62 o
   0  -3   9       26.70       28.27      2.62 o
   1  -3   9      536.50      537.65      9.55 o
   2  -3   9      221.55      247.54      9.33 o
   3  -3   9       67.57       66.31      6.16 o
   4  -3   9      419.63      454.64     14.47 o
   5  -3   9       16.46       13.22      4.31 o
   6  -3   9        0.60       -1.02      7.64 o
   7  -3   9        3.19       12.97     14.95 o
  -8  -2   9        3.62        6.52     15.28 o
  -7  -2   9        2.92        6.01     14.55 o
  -6  -2   9        0.04        1.44      6.27 o
  -5  -2   9        4.38        3.38      6.10 o
  -4  -2   9      124.11      124.32      3.75 o
  -3  -2   9       40.21       48.78      3.05 o
  -2  -2   9       12.32       15.54      2.93 o
  -1  -2   9      161.45      165.22      4.44 o
   0  -2   9     1940.94     2064.45     16.34 o
   1  -2   9      161.58      162.19      6.91 o
   2  -2   9      204.73      208.00      6.64 o
   3  -2   9      188.12      200.03      7.72 o
   4  -2   9       79.25       81.60      6.64 o
   5  -2   9        1.24       -3.97      4.58 o
   6  -2   9      121.27      134.28      8.47 o
   7  -2   9       60.91       67.48     17.66 o
  -8  -1   9       43.99       43.35     17.36 o
  -7  -1   9        3.90       -0.73     13.30 o
  -6  -1   9        0.08        2.96      6.37 o
  -5  -1   9        2.85        6.43      6.49 o
  -4  -1   9       65.28       68.93      4.77 o
  -3  -1   9       12.92       10.64      3.34 o
  -2  -1   9        7.60        6.46      2.71 o
  -1  -1   9       46.47       44.42      3.11 o
   0  -1   9        0.01        0.77      2.61 o
   1  -1   9      142.45      136.85      7.03 o
   2  -1   9       43.59       48.99      4.71 o
   3  -1   9       49.69       47.64      5.45 o
   4  -1   9       12.49       13.66      4.32 o
   5  -1   9       15.86       23.56      4.83 o
   6  -1   9        7.42        5.36      5.96 o
   7  -1   9       48.37       57.83     17.06 o
  -8   0   9        2.23        8.68     16.07 o
  -7   0   9       19.36        6.20     15.21 o
  -6   0   9       77.39       66.19     10.39 o
  -5   0   9        0.00        3.96      5.28 o
  -4   0   9       72.69       70.02      5.38 o
  -3   0   9        5.52        8.51      3.33 o
  -2   0   9      122.88      122.67      4.27 o
  -1   0   9      225.96      228.86      4.76 o
   0   0   9     1361.88     1567.52     11.69 o
   1   0   9      126.57      123.19      7.19 o
   2   0   9        8.30       13.27      4.23 o
   3   0   9      165.69      175.40      6.59 o
   4   0   9       45.53       47.36      4.72 o
   5   0   9        9.57        7.10      4.16 o
   6   0   9       12.05       17.00     12.30 o
   7   0   9        0.08        2.53      9.09 o
  -8   1   9       10.54       12.37     16.43 o
  -7   1   9       36.57       23.47     15.27 o
  -6   1   9       19.23       17.74      6.41 o
  -5   1   9       10.55       10.27      5.60 o
  -4   1   9      143.53      141.49      6.31 o
  -3   1   9        4.77       10.67      3.37 o
  -2   1   9      346.32      388.32      6.44 o
  -1   1   9       44.01       50.83      3.25 o
   0   1   9       45.33       52.75      3.20 o
   1   1   9      551.51      546.10     18.78 o
   2   1   9       48.76       53.00      3.85 o
   3   1   9        0.89        2.22      3.93 o
   4   1   9        6.88        8.15      4.65 o
   5   1   9       64.20       60.53      6.55 o
   6   1   9        4.26        3.92      8.32 o
   7   1   9        0.06        3.82      8.89 o
  -8   2   9       20.03       13.26     16.50 o
  -7   2   9       32.91       38.79     15.91 o
  -6   2   9        5.85        4.48      6.42 o
  -5   2   9       22.06       16.61      5.97 o
  -4   2   9       15.32       11.71      4.40 o
  -3   2   9        1.05        0.06      3.25 o
  -2   2   9      627.43      627.78     10.66 o
  -1   2   9      469.00      490.28      6.59 o
   0   2   9     1676.63     2152.78     88.19 o
   1   2   9      265.65      297.93     10.07 o
   2   2   9     2059.55     2061.90     15.44 o
   3   2   9       10.60       10.72      4.23 o
   4   2   9        5.42        3.61      5.19 o
   5   2   9        8.93        6.04      4.82 o
   6   2   9       28.03       21.23      8.36 o
   7   2   9        1.08       -2.17      8.73 o
  -8   3   9        1.16       -1.38     17.01 o
  -7   3   9        1.12        0.95     13.44 o
  -6   3   9        3.57        6.30      6.22 o
  -5   3   9       20.67       16.18      6.13 o
  -4   3   9       19.59       18.64      5.52 o
  -3   3   9       60.85       59.88      4.79 o
  -2   3   9      950.40     1011.47     13.04 o
  -1   3   9     1003.97     1016.39     23.00 o
   0   3   9        1.56        3.71      5.15 o
   1   3   9      723.38      786.79     15.56 o
   2   3   9      349.37      343.66      6.61 o
   3   3   9        0.05        0.51      4.04 o
   4   3   9       68.76       73.66      6.67 o
   5   3   9        0.54       -2.01      5.02 o
   6   3   9       23.98       13.89      8.40 o
   7   3   9        0.72        5.49      8.76 o
  -7   4   9        1.28        0.72      8.99 o
  -6   4   9        0.54       -3.38      8.83 o
  -5   4   9        4.08        0.15      7.74 o
  -4   4   9       73.63       70.46      8.60 o
  -3   4   9        8.36        5.82      4.48 o
  -2   4   9       50.54       40.37      5.61 o
  -1   4   9        0.06       -0.03      3.68 o
   0   4   9     1528.90     1775.07     33.85 o
   1   4   9        8.66       11.88      6.47 o
   2   4   9     1306.70     1276.66     29.88 o
   3   4   9        5.22        4.02      4.15 o
   4   4   9      279.95      259.98      9.61 o
   5   4   9        6.64        6.70      5.52 o
   6   4   9        0.02        1.62      7.92 o
   7   4   9        0.00       -0.43      8.35 o
  -7   5   9        0.50       -0.25      9.40 o
  -6   5   9       82.27       86.37     11.57 o
  -5   5   9       48.17       48.62      9.25 o
  -4   5   9      110.92      103.44     16.77 o
  -3   5   9        1.60        0.57      5.61 o
  -2   5   9      152.64      142.22      7.39 o
  -1   5   9      243.40      248.82      7.03 o
   0   5   9       14.55       23.20      9.25 o
   1   5   9      192.17      206.89     14.97 o
   2   5   9        2.03       -0.53      2.79 o
   3   5   9      527.36      530.44     16.70 o
   4   5   9       20.70       20.62      5.53 o
   5   5   9       35.23       36.92      6.27 o
   6   5   9       22.38       22.65     12.64 o
   7   5   9       20.71       25.69      9.11 o
  -7   6   9       56.55       70.59     11.65 o
  -6   6   9       70.96       72.06     11.32 o
  -5   6   9        6.84        4.49      8.55 o
  -4   6   9        2.58        2.48      7.42 o
  -3   6   9       60.93       51.37      7.26 o
  -2   6   9       25.75       32.99      6.35 o
  -1   6   9       62.44       62.63      5.23 o
   0   6   9      416.29      405.14      4.91 o
   1   6   9       22.05       19.20     10.50 o
   2   6   9        0.36       -0.85      2.87 o
   3   6   9      108.33      110.63      6.38 o
   4   6   9       96.38       98.18      7.37 o
   5   6   9        4.37        4.84      7.73 o
   6   6   9        3.07        2.93     10.69 o
  -7   7   9       17.86       14.76      9.57 o
  -6   7   9        6.98        3.86      8.73 o
  -5   7   9      144.31      153.72     11.78 o
  -4   7   9       70.56       78.76      9.26 o
  -3   7   9      266.83      256.81     11.59 o
  -2   7   9      306.27      283.77     10.33 o
  -1   7   9        0.02       -1.51      4.31 o
   0   7   9        0.00        1.47      3.73 o
   1   7   9        7.03        9.44      3.16 o
   2   7   9        6.07       11.56      4.33 o
   3   7   9       32.33       40.38      7.11 o
   4   7   9      106.85      109.45      6.23 o
   5   7   9       17.95       19.23      8.23 o
   6   7   9        1.99       -3.13     11.24 o
  -7   8   9       14.69        9.51      9.78 o
  -6   8   9        0.52        4.59      8.99 o
  -5   8   9        2.03        0.65      8.60 o
  -4   8   9      276.85      265.33     13.21 o
  -3   8   9       24.83       19.67      7.69 o
  -2   8   9       44.54       44.24      8.25 o
  -1   8   9      130.50      112.74     16.37 o
   0   8   9      220.09      251.65      8.70 o
   1   8   9      680.42      646.17     11.80 o
   2   8   9     1968.96     1927.28     71.15 o
   3   8   9      137.55      130.90      8.89 o
   4   8   9       13.92       13.53      6.14 o
   5   8   9       17.76       23.28      8.91 o
   6   8   9        2.76      -14.97     14.97 o
  -6   9   9       18.73       23.02      9.47 o
  -5   9   9        2.38       -0.97      8.48 o
  -4   9   9       61.52       57.86      9.49 o
  -3   9   9       88.84       77.69     11.62 o
  -2   9   9      345.53      338.87     22.13 o
  -1   9   9        6.24       11.10     14.26 o
   0   9   9       23.53       22.99      6.87 o
   1   9   9       57.29       53.21      7.04 o
   2   9   9      403.64      386.63     18.70 o
   3   9   9       26.56       19.07      6.98 o
   4   9   9      144.30      150.41     12.27 o
   5   9   9       54.58       57.62      9.65 o
  -6  10   9        0.04       -1.77      9.10 o
  -5  10   9        2.19        3.07      8.80 o
  -4  10   9       19.12       12.48      8.13 o
  -3  10   9       76.95       75.55      9.50 o
  -2  10   9        8.02        3.94     13.49 o
  -1  10   9      435.19      427.85     23.02 o
   0  10   9      950.90      998.04     18.57 o
   1  10   9      359.91      344.11     12.02 o
   2  10   9      170.33      185.37     10.12 o
   3  10   9       17.68       17.30     14.24 o
   4  10   9       46.09       46.21     16.50 o
   5  10   9        0.22        3.33     14.31 o
  -5  11   9       22.00       23.29      9.65 o
  -4  11   9        3.48        6.14      8.54 o
  -3  11   9       23.32       27.55      8.61 o
  -2  11   9      114.86      103.73     16.86 o
  -1  11   9       32.28       28.46      8.02 o
   0  11   9        0.02        1.19      7.17 o
   1  11   9       27.99       35.68     13.83 o
   2  11   9        2.02       16.16     11.87 o
   3  11   9      550.53      588.77     31.18 o
   4  11   9       15.56       15.88     14.95 o
  -5  12   9       55.24       46.47     10.51 o
  -4  12   9       13.84       10.04      8.57 o
  -3  12   9        0.27        0.39     11.69 o
  -2  12   9        1.05       -2.35     12.38 o
  -1  12   9       27.43        7.80     12.89 o
   0  12   9       25.02       40.78     13.46 o
   1  12   9       37.96       45.90     15.32 o
   2  12   9      159.80      164.96     19.03 o
   3  12   9        1.13      -13.37     13.37 o
   4  12   9       15.51        8.76     14.32 o
  -4  13   9        0.65       -5.70      9.24 o
  -3  13   9       10.97       14.76     12.11 o
  -2  13   9       45.15       47.01     13.93 o
  -1  13   9       84.92       89.61     15.21 o
   0  13   9        9.56        7.22     13.42 o
   1  13   9       10.13       10.22     13.33 o
   2  13   9        1.71        5.40     13.44 o
   3  13   9        0.12        2.10     15.03 o
  -3  14   9        7.85       12.04     13.93 o
  -2  14   9        0.04        0.47     12.44 o
  -1  14   9        7.45      -13.51     13.51 o
   0  14   9       22.96       21.52     13.62 o
   1  14   9       88.91      107.91     18.21 o
   2  14   9      137.21      165.36     20.91 o
  -1 -15  10       32.61       17.89     14.77 o
   0 -15  10        0.56        4.09     15.55 o
   1 -15  10        5.23       14.21     14.00 o
  -2 -14  10        0.11       -6.27     14.14 o
  -1 -14  10       11.05       -3.24     14.08 o
   0 -14  10        0.12        5.36     13.92 o
   1 -14  10       10.24       14.43     14.69 o
   2 -14  10        0.01       -1.29     13.37 o
  -4 -13  10        0.08       10.81     12.77 o
  -3 -13  10        0.22        1.65     12.41 o
  -2 -13  10       13.65       10.53     12.87 o
  -1 -13  10       63.72       58.83     15.07 o
   0 -13  10        8.71        7.25     13.29 o
   1 -13  10       19.81        7.41     14.37 o
   2 -13  10        0.18        1.28     13.80 o
   3 -13  10        0.43       -0.33     13.82 o
  -4 -12  10        2.17       -0.22     12.61 o
  -3 -12  10       87.44      103.90     15.84 o
  -2 -12  10       34.44       21.16     13.06 o
  -1 -12  10        4.34       -1.26     12.62 o
   0 -12  10      117.37      113.90     17.66 o
   1 -12  10        3.22        0.47     13.64 o
   2 -12  10        6.87       -0.68     12.18 o
   3 -12  10       44.01       38.15     15.28 o
   4 -12  10        5.68        5.11     14.54 o
  -5 -11  10       57.42       66.12     11.24 o
  -4 -11  10       26.24       15.92      9.37 o
  -3 -11  10       25.66       14.75     12.68 o
  -2 -11  10        0.16       -4.25     12.42 o
  -1 -11  10      114.47       95.56     14.34 o
   0 -11  10        6.73       -0.40     12.92 o
   1 -11  10       47.04       50.26     14.57 o
   2 -11  10        0.13       -0.30     13.96 o
   3 -11  10        5.98       -5.68     12.86 o
   4 -11  10       43.58       33.68     15.42 o
   5 -11  10       23.19       26.57     15.41 o
  -5 -10  10       79.71       70.38     11.22 o
  -4 -10  10        0.03       -1.98      8.99 o
  -3 -10  10      321.95      301.79     11.87 o
  -2 -10  10       64.74       64.70      5.59 o
  -1 -10  10        5.46        5.73      2.12 o
   0 -10  10       11.37       12.54     13.13 o
   1 -10  10      107.49       91.48     16.42 o
   2 -10  10       60.88       41.69     14.27 o
   3 -10  10      142.23      156.88     18.77 o
   4 -10  10      189.12      230.55     21.03 o
   5 -10  10        0.26        1.11     12.35 o
  -6  -9  10       12.52       10.41     17.43 o
  -5  -9  10       54.68       43.18      9.88 o
  -4  -9  10      158.43      179.73     12.79 o
  -3  -9  10      224.05      231.56      9.24 o
  -2  -9  10       94.37       88.03      6.04 o
  -1  -9  10        0.66       -1.60      2.15 o
   0  -9  10        2.71       -4.62     12.83 o
   1  -9  10       20.43       14.68     12.23 o
   2  -9  10        6.79      -13.16     13.16 o
   3  -9  10      116.78      133.07     17.31 o
   4  -9  10       59.43       66.14     15.18 o
   5  -9  10      104.81       96.89     16.91 o
   6  -9  10       17.98       21.11     13.15 o
  -6  -8  10        4.60        7.17     15.37 o
  -5  -8  10        1.28        2.36      8.50 o
  -4  -8  10        9.13        9.96      8.43 o
  -3  -8  10       91.49       97.85      6.73 o
  -2  -8  10      292.67      279.28      9.80 o
  -1  -8  10        3.37        1.00      2.60 o
   0  -8  10       36.59       33.29     12.68 o
   1  -8  10        5.19        1.31     11.90 o
   2  -8  10       28.24       28.81     12.73 o
   3  -8  10       90.63      105.08     15.72 o
   4  -8  10       86.91       55.45     14.77 o
   5  -8  10        0.02       -5.63     12.49 o
   6  -8  10      153.28      174.60     17.89 o
  -7  -7  10        3.42        1.25     15.43 o
  -6  -7  10       13.29       11.29     15.85 o
  -5  -7  10        8.48        6.97      8.47 o
  -4  -7  10        0.14       -1.04      5.84 o
  -3  -7  10        0.23        0.02      4.27 o
  -2  -7  10        0.18        0.50      4.10 o
  -1  -7  10       71.82       68.89      5.13 o
   0  -7  10        1.23        2.67      6.44 o
   1  -7  10      159.18      168.86     15.89 o
   2  -7  10        3.93        6.84     10.64 o
   3  -7  10        7.22        7.14     11.64 o
   4  -7  10        9.64        4.74      4.16 o
   5  -7  10       67.12       84.50     13.99 o
   6  -7  10       16.19       11.92     11.29 o
  -7  -6  10        5.70        9.04     15.68 o
  -6  -6  10        7.90       12.25     13.12 o
  -5  -6  10       36.88       28.04      5.95 o
  -4  -6  10       46.46       56.27      6.46 o
  -3  -6  10        5.96        8.19      3.97 o
  -2  -6  10       78.71       76.84      4.99 o
  -1  -6  10       33.77       31.32      4.73 o
   0  -6  10        6.32        6.95      4.90 o
   1  -6  10        4.15        1.77      6.00 o
   2  -6  10      138.34      167.35     15.09 o
   3  -6  10       10.19        7.54      2.14 o
   4  -6  10       55.18       55.87      5.84 o
   5  -6  10       13.28        8.32     11.06 o
   6  -6  10        8.88        0.31      8.82 o
  -7  -5  10        6.34        7.23     15.68 o
  -6  -5  10        0.66        4.20     15.00 o
  -5  -5  10      120.00      118.75      7.43 o
  -4  -5  10       54.17       60.27      6.50 o
  -3  -5  10      125.97      132.50      6.14 o
  -2  -5  10      193.86      199.35      5.95 o
  -1  -5  10        6.08        2.47      2.83 o
   0  -5  10        1.65        0.58      1.88 o
   1  -5  10        8.19        4.64      4.14 o
   2  -5  10       33.13       27.22      2.55 o
   3  -5  10       22.48       20.10      3.17 o
   4  -5  10        7.78        5.60      4.69 o
   5  -5  10        1.81        0.64      6.11 o
   6  -5  10        0.38        7.08      8.77 o
   7  -5  10        3.22        3.33     15.48 o
  -7  -4  10        2.45        6.51     14.23 o
  -6  -4  10        2.26        6.26     13.28 o
  -5  -4  10        7.27        9.61      7.38 o
  -4  -4  10       39.07       43.34      6.19 o
  -3  -4  10      154.29      148.20      5.62 o
  -2  -4  10     1451.28     1454.40     10.52 o
  -1  -4  10       45.97       38.19      2.99 o
   0  -4  10      829.86      874.53     11.29 o
   1  -4  10       79.29       59.00      5.41 o
   2  -4  10        4.21        7.55      3.51 o
   3  -4  10      266.48      259.72      8.16 o
   4  -4  10      351.43      347.83      9.81 o
   5  -4  10       24.13       22.31      6.36 o
   6  -4  10       71.84       75.50     10.01 o
   7  -4  10       12.72       24.60     15.43 o
  -7  -3  10       24.58       17.04     16.11 o
  -6  -3  10        0.31        2.48     14.39 o
  -5  -3  10       96.23       88.53      8.56 o
  -4  -3  10      259.71      273.13      9.89 o
  -3  -3  10       12.00       11.75      2.91 o
  -2  -3  10       10.73       11.46      2.88 o
  -1  -3  10      973.20      971.49      8.44 o
   0  -3  10        1.39        1.74      2.39 o
   1  -3  10      818.37      837.07     33.01 o
   2  -3  10       12.20        6.59      3.85 o
   3  -3  10       90.99       93.43      5.42 o
   4  -3  10      193.70      174.22      8.74 o
   5  -3  10      264.81      259.70      7.59 o
   6  -3  10       51.56       60.68      9.67 o
   7  -3  10        0.62       -4.06     14.22 o
  -7  -2  10       42.38       49.79     16.41 o
  -6  -2  10       56.27       64.18     15.72 o
  -5  -2  10        7.71        6.08      6.97 o
  -4  -2  10        7.02        6.39      3.00 o
  -3  -2  10      190.17      192.80      4.65 o
  -2  -2  10      215.33      220.38      6.00 o
  -1  -2  10        1.79        2.41      2.69 o
   0  -2  10        6.75        9.90      2.61 o
   1  -2  10       41.88       45.72      5.27 o
   2  -2  10      484.55      479.32      9.77 o
   3  -2  10      170.35      156.39      6.67 o
   4  -2  10       11.89       13.20      5.78 o
   5  -2  10      111.66      116.29      6.89 o
   6  -2  10      129.78      133.13     10.68 o
   7  -2  10       11.02       26.41     16.29 o
  -7  -1  10        5.80       -2.07     14.02 o
  -6  -1  10       56.91       55.15      8.03 o
  -5  -1  10       14.89       13.38      2.17 o
  -4  -1  10       25.56       27.84      4.88 o
  -3  -1  10       14.14       10.96      3.54 o
  -2  -1  10       40.94       45.41      3.37 o
  -1  -1  10      202.91      218.79      5.02 o
   0  -1  10        2.37        0.62      2.73 o
   1  -1  10      153.06      178.56      6.30 o
   2  -1  10      166.02      166.98      6.79 o
   3  -1  10        6.82        7.48      4.12 o
   4  -1  10       23.45       20.77      4.85 o
   5  -1  10      190.26      202.76      7.68 o
   6  -1  10       86.70      106.26      8.26 o
   7  -1  10        6.87       18.42     14.64 o
  -7   0  10        5.07       -7.05     14.98 o
  -6   0  10       65.74       65.90      8.60 o
  -5   0  10       53.13       53.80      6.74 o
  -4   0  10       20.05       21.23      4.83 o
  -3   0  10      138.17      143.62      5.30 o
  -2   0  10       10.76       15.35      3.20 o
  -1   0  10      308.53      308.15      7.10 o
   0   0  10      586.81      625.52      8.06 o
   1   0  10      169.85      157.48      4.94 o
   2   0  10      157.62      148.26      6.71 o
   3   0  10       34.04       32.85      4.31 o
   4   0  10       42.69       37.72      4.92 o
   5   0  10       53.83       62.69      5.58 o
   6   0  10       86.63      105.50     10.96 o
   7   0  10       39.00       46.67     10.68 o
  -7   1  10        1.88       -8.82     14.72 o
  -6   1  10        3.09        7.96      6.20 o
  -5   1  10       28.39       25.40      5.99 o
  -4   1  10       96.93      102.04      6.04 o
  -3   1  10       20.94       16.68      3.60 o
  -2   1  10      120.91      133.93      4.64 o
  -1   1  10      306.39      360.60      6.06 o
   0   1  10        2.58        4.18      2.51 o
   1   1  10      227.90      234.02      5.71 o
   2   1  10      110.24      111.46      4.94 o
   3   1  10      385.21      371.23      8.83 o
   4   1  10        5.72        7.91      5.31 o
   5   1  10       14.91       21.92      5.40 o
   6   1  10        1.90        0.42      8.63 o
   7   1  10        0.01       -9.45      9.45 o
  -7   2  10        1.29       -3.98     15.23 o
  -6   2  10       17.00       15.89      9.13 o
  -5   2  10        1.59        1.41      6.04 o
  -4   2  10        0.86        1.99      4.52 o
  -3   2  10       31.88       32.19      3.89 o
  -2   2  10     2318.00     2379.27     16.26 o
  -1   2  10      549.23      605.78      7.16 o
   0   2  10        8.82        0.55      4.81 o
   1   2  10      303.41      309.30     10.78 o
   2   2  10      310.80      305.70      6.71 o
   3   2  10       34.50       32.50      4.73 o
   4   2  10      479.82      496.01     19.83 o
   5   2  10        1.36        3.82      5.04 o
   6   2  10       47.36       53.64      9.70 o
   7   2  10        2.75        2.90      8.77 o
  -7   3  10        5.15       12.79      9.81 o
  -6   3  10        0.43        1.46      8.81 o
  -5   3  10       16.37        8.87      8.04 o
  -4   3  10       34.96       39.07      6.31 o
  -3   3  10        1.02        2.00      4.91 o
  -2   3  10        0.26       -3.62      3.87 o
  -1   3  10        9.91       14.42      3.38 o
   0   3  10        0.58        1.14      4.78 o
   1   3  10        0.22        4.55      5.72 o
   2   3  10       78.21       81.33      3.82 o
   3   3  10        0.31        0.47      4.08 o
   4   3  10      286.58      291.87      9.02 o
   5   3  10       16.03        8.79      5.56 o
   6   3  10        0.43       -1.33      8.19 o
   7   3  10        1.64       -8.71      8.71 o
  -7   4  10        2.34        7.31      9.86 o
  -6   4  10        5.74        6.78      9.27 o
  -5   4  10        4.62        3.14      8.12 o
  -4   4  10      380.18      385.07     13.78 o
  -3   4  10       15.94       14.71      6.14 o
  -2   4  10     1104.91     1075.82     16.27 o
  -1   4  10        0.56        0.27      3.04 o
   0   4  10      317.48      375.23     16.92 o
   1   4  10       11.70        3.50      5.89 o
   2   4  10        2.78        3.22      1.92 o
   3   4  10       87.19       86.77      7.09 o
   4   4  10        7.50        4.01      5.15 o
   5   4  10        6.15        4.88      5.71 o
   6   4  10       21.04       15.86      8.34 o
   7   4  10        6.64        7.35      9.11 o
  -7   5  10       11.30       14.32      9.49 o
  -6   5  10       37.09       30.83      9.53 o
  -5   5  10       16.07       14.61      8.57 o
  -4   5  10        0.45       -2.71      7.17 o
  -3   5  10      400.23      390.55     15.33 o
  -2   5  10        0.82       -1.39      4.97 o
  -1   5  10        0.10       -2.52      3.13 o
   0   5  10        0.17       -0.82      5.72 o
   1   5  10        0.30        0.29      5.93 o
   2   5  10        1.66        0.04      6.40 o
   3   5  10      311.06      298.64     15.86 o
   4   5  10        6.02        2.97      5.00 o
   5   5  10        7.09        8.79      7.71 o
   6   5  10       84.68       90.11     13.37 o
  -7   6  10        1.01       -0.03      9.77 o
  -6   6  10       90.97       91.39     11.45 o
  -5   6  10      105.63       97.96     10.67 o
  -4   6  10      179.06      199.21     11.33 o
  -3   6  10       45.38       43.46     11.62 o
  -2   6  10       28.89       27.09      5.54 o
  -1   6  10       90.23       90.32     10.63 o
   0   6  10      800.38      886.95     28.03 o
   1   6  10        5.01       10.16      9.92 o
   2   6  10        4.01       -1.16      6.95 o
   3   6  10      336.59      328.37      9.20 o
   4   6  10      145.38      147.26      7.69 o
   5   6  10       40.43       30.05      8.31 o
   6   6  10        0.00        5.19      8.52 o
  -7   7  10        2.19        0.18     10.13 o
  -6   7  10        6.26        7.71      9.55 o
  -5   7  10       65.88       57.72      9.80 o
  -4   7  10       14.47       17.57      8.43 o
  -3   7  10      185.81      206.92     10.98 o
  -2   7  10       36.10       33.40      7.40 o
  -1   7  10      130.50      134.69      6.61 o
   0   7  10        1.79        2.06      1.52 o
   1   7  10      448.68      454.33     22.89 o
   2   7  10      161.64      166.21     17.65 o
   3   7  10      732.27      707.52     14.23 o
   4   7  10       50.01       49.39      6.42 o
   5   7  10       42.12       42.23      8.58 o
   6   7  10        0.06       -4.19     13.77 o
  -6   8  10        0.03       -2.21      9.31 o
  -5   8  10       12.43       13.94     10.34 o
  -4   8  10       97.94       97.92     10.10 o
  -3   8  10      284.73      288.15     12.54 o
  -2   8  10     1680.69     1684.87     42.64 o
  -1   8  10      652.97      648.07     12.94 o
   0   8  10      149.08      137.45      6.42 o
   1   8  10        1.40        3.17      3.42 o
   2   8  10       30.00       27.93      4.90 o
   3   8  10        9.00        3.96      5.99 o
   4   8  10      266.17      248.72     11.57 o
   5   8  10       25.37       17.11     14.46 o
   6   8  10        1.26       16.31     14.90 o
  -6   9  10       22.44       23.82      9.65 o
  -5   9  10        0.01        4.95      8.71 o
  -4   9  10       18.48       19.06      8.43 o
  -3   9  10      139.80      141.49     10.56 o
  -2   9  10       34.92       31.77      7.65 o
  -1   9  10      866.78      863.49     31.88 o
   0   9  10        3.58        0.71      5.60 o
   1   9  10      969.57      990.90     27.56 o
   2   9  10      119.80      122.31      7.10 o
   3   9  10       29.64       29.13     14.86 o
   4   9  10      246.53      230.62     22.95 o
   5   9  10        1.31        5.14     14.27 o
  -5  10  10        0.07       -1.10      8.38 o
  -4  10  10       59.39       47.35      9.78 o
  -3  10  10       15.51       25.69      8.54 o
  -2  10  10       11.89       10.08      7.21 o
  -1  10  10      146.89      141.16      9.44 o
   0  10  10      409.45      393.38     14.30 o
   1  10  10      180.82      180.20      8.57 o
   2  10  10       14.53       23.73     13.95 o
   3  10  10      272.02      307.22     24.38 o
   4  10  10        7.23       16.01     15.81 o
   5  10  10        2.44        5.99     15.51 o
  -5  11  10       61.09       59.57     10.26 o
  -4  11  10        4.04       11.84      8.23 o
  -3  11  10      694.35      677.78     18.94 o
  -2  11  10       11.81        8.03     13.41 o
  -1  11  10        5.69        8.66     12.79 o
   0  11  10       11.64       14.71     12.09 o
   1  11  10       10.89       16.25     12.86 o
   2  11  10        0.04       13.24     13.60 o
   3  11  10        6.14        3.13     14.82 o
   4  11  10        1.14       -1.79     14.57 o
  -4  12  10      126.17      137.11     17.00 o
  -3  12  10        3.41        7.81      8.81 o
  -2  12  10       81.92       68.91     15.81 o
  -1  12  10       52.15       38.23     14.49 o
   0  12  10       26.57       32.98     14.04 o
   1  12  10       10.00        3.12     13.22 o
   2  12  10        0.77        3.02     13.00 o
   3  12  10       41.83       46.52     15.26 o
  -3  13  10       13.80       15.72      8.34 o
  -2  13  10        0.00        0.55     13.92 o
  -1  13  10       30.70       14.45     13.44 o
   0  13  10        0.04       -1.56     12.67 o
   1  13  10        1.93        1.30     13.13 o
   2  13  10        0.40        4.60     13.88 o
   3  13  10        1.40        3.20     13.44 o
  -2  14  10       56.01       72.84     17.03 o
  -1  14  10       32.37       14.71     12.40 o
   0  14  10       18.87       18.16     15.34 o
   1  14  10        0.11       12.14     13.83 o
  -2 -14  11        1.33        5.07     13.63 o
  -1 -14  11       21.47       35.76     15.34 o
   0 -14  11        4.18        4.19     14.37 o
   1 -14  11       15.58        8.41     14.54 o
   2 -14  11       19.87       18.35     13.96 o
  -3 -13  11        0.35        8.88     12.84 o
  -2 -13  11        7.13        3.18     13.45 o
  -1 -13  11        4.71        3.37     13.91 o
   0 -13  11        2.30        1.29     13.05 o
   1 -13  11      120.70      109.54     17.86 o
   2 -13  11        0.83       -1.51     14.02 o
   3 -13  11       60.82       52.57     16.64 o
  -4 -12  11       20.03       20.29     13.57 o
  -3 -12  11       19.32       23.88     13.67 o
  -2 -12  11        1.84       -3.15     13.28 o
  -1 -12  11        6.76        1.06     13.12 o
   0 -12  11       11.91       19.81     13.68 o
   1 -12  11        0.52       10.23     14.70 o
   2 -12  11       11.56       14.64     13.90 o
   3 -12  11        4.66        4.42     13.37 o
   4 -12  11        7.99       -1.07     14.28 o
  -5 -11  11       23.43       17.68     17.16 o
  -4 -11  11       83.14       76.67     11.69 o
  -3 -11  11       24.37        9.86     12.38 o
  -2 -11  11        5.74        1.53     13.12 o
  -1 -11  11        0.00        4.01     12.99 o
   0 -11  11        5.43        7.84     12.99 o
   1 -11  11       40.09       34.11     14.93 o
   2 -11  11        8.94       11.68     13.07 o
   3 -11  11       20.74       17.69     14.26 o
   4 -11  11        4.98       13.19     14.74 o
  -5 -10  11       16.74       21.33     10.28 o
  -4 -10  11       34.64       43.91     10.49 o
  -3 -10  11      215.91      213.73     18.54 o
  -2 -10  11      190.61      166.15      8.17 o
  -1 -10  11        8.20        3.10      2.43 o
   0 -10  11      723.00      665.51     28.78 o
   1 -10  11        0.01        3.44     13.17 o
   2 -10  11      329.27      305.24     22.70 o
   3 -10  11       60.39       53.33     15.21 o
   4 -10  11       18.10       14.10     14.14 o
   5 -10  11       10.05        6.60     13.97 o
  -6  -9  11        1.26        3.73     17.16 o
  -5  -9  11       44.53       44.40     10.91 o
  -4  -9  11       80.56       82.24     11.53 o
  -3  -9  11       43.13       54.36      6.57 o
  -2  -9  11        0.14       -3.57      4.69 o
  -1  -9  11        8.26        5.06      1.95 o
   0  -9  11       11.44        9.24     12.21 o
   1  -9  11       19.71       13.46     13.69 o
   2  -9  11        3.45       -2.47     13.33 o
   3  -9  11       81.25       75.48     16.19 o
   4  -9  11       17.12       21.89     14.55 o
   5  -9  11       95.02      101.96     17.17 o
  -6  -8  11        1.08        1.97     16.87 o
  -5  -8  11       14.34        8.71      9.16 o
  -4  -8  11       24.21       23.48      9.30 o
  -3  -8  11       15.52       14.13      5.39 o
  -2  -8  11        1.85        5.29      4.51 o
  -1  -8  11        0.13       -2.17      3.09 o
   0  -8  11      475.92      487.34     23.37 o
   1  -8  11        0.40       -6.58     12.48 o
   2  -8  11       57.96       63.22     14.18 o
   3  -8  11        0.83        0.69     13.04 o
   4  -8  11       49.14       35.70     14.27 o
   5  -8  11        6.38        7.65     12.53 o
   6  -8  11        2.20        5.15     12.36 o
  -6  -7  11       13.51        9.64     14.70 o
  -5  -7  11        0.29       -3.68      8.09 o
  -4  -7  11       14.76       21.06      8.98 o
  -3  -7  11        0.00        0.90      5.00 o
  -2  -7  11        7.74        8.54      4.92 o
  -1  -7  11       42.01       39.83      4.19 o
   0  -7  11        1.57        7.06     11.35 o
   1  -7  11      249.49      265.54     18.49 o
   2  -7  11       25.17       17.70     12.07 o
   3  -7  11        0.04        0.77     11.64 o
   4  -7  11       15.31        9.36      4.33 o
   5  -7  11       11.16        6.84     12.23 o
   6  -7  11       59.78       89.11     15.35 o
  -7  -6  11        3.89       -8.03     16.43 o
  -6  -6  11       20.47       23.41     16.06 o
  -5  -6  11        7.43        6.33      8.24 o
  -4  -6  11       63.51       68.38      7.17 o
  -3  -6  11       11.60        6.70      4.92 o
  -2  -6  11        3.33        3.35      4.26 o
  -1  -6  11        9.84        4.90      3.22 o
   0  -6  11      215.17      232.84     11.39 o
   1  -6  11       33.64       32.96      7.67 o
   2  -6  11       35.27       22.21     12.00 o
   3  -6  11        3.35        1.24      1.81 o
   4  -6  11      106.92      107.48      5.28 o
   5  -6  11        0.41       -1.05     12.09 o
   6  -6  11        5.08        2.38      9.54 o
  -7  -5  11        0.10       -5.51     16.54 o
  -6  -5  11       74.28       87.39     17.62 o
  -5  -5  11       35.69       44.09      6.44 o
  -4  -5  11       96.64      109.68     10.64 o
  -3  -5  11       24.60       28.04      4.69 o
  -2  -5  11       89.82       82.79      4.81 o
  -1  -5  11        4.55        1.07      3.06 o
   0  -5  11       17.58       12.97      3.38 o
   1  -5  11       45.96       33.35      6.13 o
   2  -5  11      123.11      111.01      3.62 o
   3  -5  11        5.60        1.86      2.91 o
   4  -5  11      105.28      104.53      7.38 o
   5  -5  11       25.24       42.07     12.52 o
   6  -5  11       73.39       87.15     11.08 o
  -7  -4  11       17.04        6.43     16.48 o
  -6  -4  11       42.20       29.08     15.20 o
  -5  -4  11       31.78       31.71     10.73 o
  -4  -4  11       82.81       79.42      7.24 o
  -3  -4  11      359.20      354.22      7.18 o
  -2  -4  11      321.60      320.98      5.75 o
  -1  -4  11      156.75      152.46      4.37 o
   0  -4  11     2360.07     2378.86     19.43 o
   1  -4  11       13.95        9.85      2.74 o
   2  -4  11      615.60      596.87     10.21 o
   3  -4  11        0.69       -4.20      6.25 o
   4  -4  11      138.62      133.57     11.93 o
   5  -4  11       10.45       10.53      6.46 o
   6  -4  11        5.97       16.04      9.00 o
   7  -4  11        1.04        8.39     16.02 o
  -7  -3  11        7.17       13.79     16.73 o
  -6  -3  11        1.28        7.51     14.12 o
  -5  -3  11      167.15      185.30     11.08 o
  -4  -3  11      357.12      350.33     20.93 o
  -3  -3  11       50.06       47.28      3.51 o
  -2  -3  11        0.10        0.50      2.78 o
  -1  -3  11      449.92      445.31      7.54 o
   0  -3  11       30.32       30.29      3.11 o
   1  -3  11     1800.60     1814.82     13.50 o
   2  -3  11       17.94       12.97      3.94 o
   3  -3  11       66.63       59.41      5.19 o
   4  -3  11       52.98       48.18      9.99 o
   5  -3  11       73.65       68.55      8.13 o
   6  -3  11       45.29       58.22      9.44 o
   7  -3  11        0.59       12.42     13.84 o
  -7  -2  11       64.52       76.91     17.83 o
  -6  -2  11       69.41       70.31     16.99 o
  -5  -2  11       16.59       23.09      7.81 o
  -4  -2  11        0.01       -1.01      3.57 o
  -3  -2  11       63.34       59.43      3.64 o
  -2  -2  11      796.72      787.90      8.93 o
  -1  -2  11       44.00       45.17      3.54 o
   0  -2  11     1036.89     1113.75     16.06 o
   1  -2  11        2.75        2.55      3.18 o
   2  -2  11        0.17        0.95      3.97 o
   3  -2  11       42.48       42.83      5.10 o
   4  -2  11      807.72      845.22     20.08 o
   5  -2  11       52.31       47.93      7.75 o
   6  -2  11      128.64      148.03      9.40 o
   7  -2  11       19.54       16.96     14.01 o
  -7  -1  11       76.51       68.78     16.12 o
  -6  -1  11        2.32        5.13     14.36 o
  -5  -1  11       16.56       22.45      3.31 o
  -4  -1  11       18.56       16.31      5.50 o
  -3  -1  11       19.72       15.83      3.78 o
  -2  -1  11       78.58       72.96      3.94 o
  -1  -1  11      430.73      436.27      6.83 o
   0  -1  11       14.64       14.35      3.03 o
   1  -1  11      913.96      960.64     11.01 o
   2  -1  11       88.46       96.75      6.31 o
   3  -1  11       24.83       18.95      4.80 o
   4  -1  11       11.43       11.02      5.08 o
   5  -1  11      158.06      165.87      7.66 o
   6  -1  11      167.77      175.41      9.73 o
   7  -1  11       11.15       10.06     12.19 o
  -7   0  11        8.12        7.27     15.53 o
  -6   0  11        8.54        5.77     14.60 o
  -5   0  11        2.37        1.98      6.13 o
  -4   0  11       39.29       35.55      5.10 o
  -3   0  11       28.31       31.51      4.03 o
  -2   0  11      111.31      100.24      4.47 o
  -1   0  11       16.52       14.73      2.87 o
   0   0  11        0.00        0.16      2.91 o
   1   0  11       76.09       74.25      5.09 o
   2   0  11      101.97      100.88      6.42 o
   3   0  11        4.80        9.96      4.15 o
   4   0  11      206.45      217.02      6.88 o
   5   0  11        7.23        4.99      5.14 o
   6   0  11        8.64        8.26      9.21 o
   7   0  11       33.24       28.74     10.03 o
  -7   1  11        4.85        6.09     14.71 o
  -6   1  11        2.95        5.82      8.52 o
  -5   1  11        1.69       -2.62      6.22 o
  -4   1  11        9.06        4.24      4.70 o
  -3   1  11      257.00      250.53      6.62 o
  -2   1  11      128.62      136.12      4.87 o
  -1   1  11       42.98       46.48      3.39 o
   0   1  11        5.60        5.09      2.65 o
   1   1  11      118.29      118.37      7.94 o
   2   1  11       82.93       79.76      4.86 o
   3   1  11      893.74      909.05     15.27 o
   4   1  11       97.51       85.30      6.04 o
   5   1  11       33.25       43.18      6.37 o
   6   1  11        0.40      -10.98     10.98 o
   7   1  11        4.74        0.72      9.37 o
  -7   2  11        0.27       -4.72     15.11 o
  -6   2  11       37.96       23.46      9.59 o
  -5   2  11        9.26       10.24      8.25 o
  -4   2  11      263.07      288.51      8.54 o
  -3   2  11        8.62        6.35      4.16 o
  -2   2  11       44.80       48.34      3.83 o
  -1   2  11      122.52      133.52      4.14 o
   0   2  11      103.74       98.17      7.46 o
   1   2  11       71.91       77.19      7.70 o
   2   2  11       42.71       49.93      4.25 o
   3   2  11       10.14       19.17      4.71 o
   4   2  11        0.07       -2.37      5.06 o
   5   2  11       12.69       14.91      5.49 o
   6   2  11       20.22        8.98      8.56 o
   7   2  11        1.27       10.75      9.04 o
  -7   3  11        0.21       -0.12      9.60 o
  -6   3  11       18.72       14.69      9.20 o
  -5   3  11       27.09       25.09      8.45 o
  -4   3  11      191.19      199.29     17.20 o
  -3   3  11        0.52       -0.41      5.13 o
  -2   3  11      152.55      160.02      6.12 o
  -1   3  11        0.04       -1.55      3.19 o
   0   3  11        0.16        0.96      5.32 o
   1   3  11       22.85       17.40      6.32 o
   2   3  11      123.28       99.75     10.86 o
   3   3  11      521.76      529.64     15.43 o
   4   3  11       66.77       60.99      6.10 o
   5   3  11        0.05       -4.48      5.52 o
   6   3  11       69.65       67.21     16.27 o
   7   3  11        2.19       -2.21      8.76 o
  -7   4  11        0.12       -2.01      9.36 o
  -6   4  11        0.12       -3.68      8.99 o
  -5   4  11        0.08       -2.43      7.93 o
  -4   4  11        0.34        1.59      7.20 o
  -3   4  11       47.56       51.29      7.36 o
  -2   4  11       17.68       12.26      5.12 o
  -1   4  11        2.05        0.66      2.57 o
   0   4  11      462.71      480.56     16.33 o
   1   4  11       11.57       14.26      6.68 o
   2   4  11      286.60      272.32     11.82 o
   3   4  11      118.97      120.56      5.86 o
   4   4  11       17.98        9.88      4.97 o
   5   4  11       47.01       35.26      8.04 o
   6   4  11        1.40       -2.19      8.27 o
  -7   5  11       26.62       23.11      9.98 o
  -6   5  11       41.73       32.20     10.95 o
  -5   5  11       55.25       50.32      9.55 o
  -4   5  11       14.15       16.01      7.76 o
  -3   5  11      366.10      351.78     12.23 o
  -2   5  11       34.90       29.68      5.61 o
  -1   5  11       17.68       17.11      3.27 o
   0   5  11        2.37        5.11      9.08 o
   1   5  11        2.73        7.66      6.54 o
   2   5  11      217.40      239.98     11.97 o
   3   5  11       41.07       36.15      7.47 o
   4   5  11        4.42        0.62      5.36 o
   5   5  11        5.64        3.28      7.96 o
   6   5  11        6.70        5.85      8.48 o
  -7   6  11       21.67       17.50     12.12 o
  -6   6  11        0.82       -3.85      9.42 o
  -5   6  11        1.53        3.61      8.09 o
  -4   6  11       12.03       13.73      8.03 o
  -3   6  11       61.74       52.35      8.03 o
  -2   6  11       98.90       86.09      7.24 o
  -1   6  11       70.53       61.94      4.28 o
   0   6  11        0.08        2.54     10.41 o
   1   6  11       21.56       17.69     10.53 o
   2   6  11       38.61       33.29     13.36 o
   3   6  11       31.00       29.45      4.85 o
   4   6  11       20.59       26.00      6.85 o
   5   6  11       28.30       35.10      9.86 o
   6   6  11        7.81        3.13     13.48 o
  -6   7  11        2.51        2.06      9.23 o
  -5   7  11       73.43       64.86     10.40 o
  -4   7  11       87.42       83.97      9.82 o
  -3   7  11      844.03      847.71     18.22 o
  -2   7  11      208.43      204.95      9.43 o
  -1   7  11       18.38       14.07      4.10 o
   0   7  11       15.43        8.76     12.34 o
   1   7  11      124.75      129.96     16.28 o
   2   7  11       16.45       19.86     14.46 o
   3   7  11      270.11      300.37     22.24 o
   4   7  11        5.61        0.66      6.12 o
   5   7  11        0.26       -2.15     14.93 o
   6   7  11       18.76       21.97     15.48 o
  -6   8  11        4.68       -0.95      8.94 o
  -5   8  11       23.85       20.00      9.28 o
  -4   8  11      161.86      158.45     11.39 o
  -3   8  11       23.31       32.84     10.02 o
  -2   8  11       97.66       91.40      8.40 o
  -1   8  11       36.37       33.28      5.60 o
   0   8  11      575.07      418.94     25.53 o
   1   8  11        8.20       -5.55     13.31 o
   2   8  11      129.91      143.89     17.86 o
   3   8  11       12.80       -2.05     15.18 o
   4   8  11        2.14       -2.57     14.37 o
   5   8  11        3.21       -3.28     13.94 o
  -6   9  11        7.55        5.97      9.21 o
  -5   9  11       11.59       13.32      8.90 o
  -4   9  11      232.37      240.88     13.10 o
  -3   9  11       50.27       62.43      9.16 o
  -2   9  11       48.94       37.04      7.38 o
  -1   9  11      369.32      338.41     11.07 o
   0   9  11       47.85       43.27      4.12 o
   1   9  11       42.46       37.03      3.70 o
   2   9  11       22.21       16.11     13.34 o
   3   9  11      144.11      167.89     20.29 o
   4   9  11        0.00       -1.40     14.59 o
   5   9  11        0.23        0.07     14.78 o
  -5  10  11       11.36       10.12      9.06 o
  -4  10  11       13.94       18.99      8.72 o
  -3  10  11      148.79      157.57     18.46 o
  -2  10  11       26.55       20.04      7.04 o
  -1  10  11        0.33       -1.60      5.57 o
   0  10  11      131.49      120.23     17.09 o
   1  10  11       43.79       38.27     14.68 o
   2  10  11      309.81      325.33     23.42 o
   3  10  11      262.34      274.24     24.06 o
   4  10  11       31.58       36.44     16.75 o
  -5  11  11        1.43        5.26      9.10 o
  -4  11  11        1.92       11.14      8.01 o
  -3  11  11        8.19       14.17      8.02 o
  -2  11  11       21.34        7.92      7.19 o
  -1  11  11       69.06       48.12     14.80 o
   0  11  11        0.01        0.60     12.24 o
   1  11  11       25.20       13.90     13.50 o
   2  11  11      175.31      165.92     18.93 o
   3  11  11       11.46        5.06     13.80 o
   4  11  11        1.00       -9.89     15.47 o
  -4  12  11        3.46       -0.14      8.58 o
  -3  12  11       13.15       20.81      8.16 o
  -2  12  11       42.71       57.26      8.35 o
  -1  12  11       20.19        6.33     14.15 o
   0  12  11       46.40       48.05     14.85 o
   1  12  11       40.89       32.09     14.05 o
   2  12  11        3.57        1.66     13.11 o
   3  12  11        1.22        3.14     13.72 o
  -3  13  11        1.33        1.04     12.48 o
  -2  13  11        2.77      -10.10     12.77 o
  -1  13  11        6.52       10.69     12.50 o
   0  13  11        0.15        5.56     12.40 o
   1  13  11        6.59       11.31     15.34 o
   2  13  11        4.23        4.85     13.48 o
  -1  14  11       11.74        1.53     14.60 o
   0  14  11       19.07       24.53     14.03 o
  -1 -14  12        0.41       -6.89     14.96 o
   0 -14  12       42.55       41.11     17.01 o
   1 -14  12        5.47        8.37     13.74 o
  -3 -13  12       61.52       63.51     15.32 o
  -2 -13  12       11.65       13.33     13.10 o
  -1 -13  12       42.95       57.06     15.73 o
   0 -13  12        1.20        0.72     12.39 o
   1 -13  12        1.12        4.60     14.42 o
   2 -13  12        1.36        9.52     14.27 o
  -4 -12  12        1.48       -0.87     13.32 o
  -3 -12  12        3.25        5.32     12.90 o
  -2 -12  12       26.72       32.20     13.24 o
  -1 -12  12       18.28       11.61     13.17 o
   0 -12  12       23.62       26.88     13.96 o
   1 -12  12       13.50        1.55     15.25 o
   2 -12  12       17.26       14.81     14.78 o
   3 -12  12        7.67        5.67     14.52 o
  -4 -11  12        0.00        2.32     13.70 o
  -3 -11  12       28.33       26.09     14.34 o
  -2 -11  12       34.54       11.52     13.11 o
  -1 -11  12        1.85        1.81     12.57 o
   0 -11  12        3.19        5.77     13.11 o
   1 -11  12       27.91       15.04     14.20 o
   2 -11  12       12.48        9.76     13.45 o
   3 -11  12        4.52        2.33     14.53 o
   4 -11  12        4.84       -5.70     14.19 o
  -5 -10  12       48.41       38.45     11.23 o
  -4 -10  12       72.22       63.18     11.75 o
  -3 -10  12        1.64        4.71     13.13 o
  -2 -10  12       28.31       33.85     14.04 o
  -1 -10  12       33.04       24.81     12.99 o
   0 -10  12       91.66       85.31     16.86 o
   1 -10  12        0.97        9.28     13.85 o
   2 -10  12      280.67      281.78     22.53 o
   3 -10  12        1.87       -0.54     13.50 o
   4 -10  12       47.93       35.68     15.14 o
   5 -10  12        8.46        9.82     14.50 o
  -5  -9  12      111.54       97.45     12.09 o
  -4  -9  12       24.07       24.25      9.77 o
  -3  -9  12       31.15       30.13      6.38 o
  -2  -9  12       33.23       18.53      5.46 o
  -1  -9  12       20.81        5.11      2.20 o
   0  -9  12        0.43       -2.74     13.04 o
   1  -9  12       12.93       10.98     13.46 o
   2  -9  12       15.89       49.62     15.35 o
   3  -9  12       25.05       23.23     14.13 o
   4  -9  12        3.15       -3.67     13.84 o
   5  -9  12       26.59       39.01     15.61 o
  -6  -8  12       79.38       81.91     20.85 o
  -5  -8  12        0.02        2.56      9.43 o
  -4  -8  12      140.62      139.45     12.26 o
  -3  -8  12        3.02        3.86      5.56 o
  -2  -8  12        2.12        2.45      4.75 o
  -1  -8  12       13.34        9.84      4.10 o
   0  -8  12       35.78       41.40     13.97 o
   1  -8  12        1.32       -2.60     12.89 o
   2  -8  12      165.54      114.62     16.84 o
   3  -8  12       85.12       61.35     15.05 o
   4  -8  12       96.14       97.08     16.42 o
   5  -8  12       23.99       28.21     14.89 o
  -6  -7  12       32.60       25.31     17.72 o
  -5  -7  12       73.62       80.91     10.90 o
  -4  -7  12        0.25       -1.82      8.96 o
  -3  -7  12       13.45        6.36      5.01 o
  -2  -7  12        2.36        0.64      4.45 o
  -1  -7  12        0.17       -0.42      3.28 o
   0  -7  12        2.70       -0.30     12.86 o
   1  -7  12      167.93      153.91     17.07 o
   2  -7  12        2.76       -1.19     11.85 o
   3  -7  12        7.65        2.47     12.72 o
   4  -7  12       31.54       27.37     13.08 o
   5  -7  12       29.16       21.24     13.23 o
   6  -7  12        0.60       -0.44     12.43 o
  -6  -6  12       21.54       25.59     16.96 o
  -5  -6  12        1.38        4.39      8.75 o
  -4  -6  12        0.14       -3.47      8.14 o
  -3  -6  12        0.57       -4.09      5.26 o
  -2  -6  12      188.06      180.32      9.95 o
  -1  -6  12       36.11       33.37      4.84 o
   0  -6  12      463.86      534.54     21.01 o
   1  -6  12        0.72        0.68      7.02 o
   2  -6  12       42.36       42.61     13.86 o
   3  -6  12        6.27        5.07      1.93 o
   4  -6  12        0.39        0.93      5.06 o
   5  -6  12        5.84        5.89     12.82 o
   6  -6  12       24.74       11.19      9.15 o
  -7  -5  12        2.82        7.87     17.68 o
  -6  -5  12        1.57        0.09     14.72 o
  -5  -5  12        4.66       12.75     13.54 o
  -4  -5  12       17.11       22.17      8.59 o
  -3  -5  12       17.57       12.37      5.34 o
  -2  -5  12      145.17      133.07      6.00 o
  -1  -5  12       14.63       11.70      3.79 o
   0  -5  12        0.65        0.23      1.92 o
   1  -5  12      284.90      262.00      7.07 o
   2  -5  12        0.07       -3.56      5.96 o
   3  -5  12        4.51        0.17      2.94 o
   4  -5  12        4.24        2.38      4.09 o
   5  -5  12        4.13        2.93     11.43 o
   6  -5  12        0.23       -3.03      8.91 o
  -7  -4  12       22.18       21.90     16.51 o
  -6  -4  12       43.05       43.62     16.24 o
  -5  -4  12        3.54       -1.31     14.30 o
  -4  -4  12      489.75      509.75     16.33 o
  -3  -4  12        1.30       -0.95      4.25 o
  -2  -4  12      142.22      148.58      4.88 o
  -1  -4  12       13.27       11.00      3.08 o
   0  -4  12      245.14      236.21      5.82 o
   1  -4  12       47.34       38.09      5.49 o
   2  -4  12      240.95      220.75     11.34 o
   3  -4  12      224.83      222.52      8.45 o
   4  -4  12      132.25      130.02      8.14 o
   5  -4  12       28.65       29.70      9.39 o
   6  -4  12       53.77       53.50      9.91 o
  -7  -3  12        1.33        3.32     15.47 o
  -6  -3  12       66.68       77.38     17.07 o
  -5  -3  12      104.94       96.54      9.89 o
  -4  -3  12        0.81        0.05      4.41 o
  -3  -3  12       58.29       51.15      3.73 o
  -2  -3  12       33.10       35.66      3.31 o
  -1  -3  12      618.99      639.56      8.02 o
   0  -3  12        0.00        0.29      2.82 o
   1  -3  12      143.45      144.94      5.60 o
   2  -3  12       44.56       38.23      5.63 o
   3  -3  12      572.45      552.57     12.28 o
   4  -3  12       14.73       14.81      6.53 o
   5  -3  12       10.34        5.31      7.12 o
   6  -3  12        8.68        5.28      6.76 o
  -7  -2  12        1.55        3.73     14.42 o
  -6  -2  12      123.00      117.70     17.82 o
  -5  -2  12      120.13       96.75     15.73 o
  -4  -2  12      278.97      284.81      7.52 o
  -3  -2  12       29.19       35.70      3.57 o
  -2  -2  12       47.40       51.59      3.87 o
  -1  -2  12       41.46       42.85      3.80 o
   0  -2  12       32.72       25.08      3.36 o
   1  -2  12       31.52       31.65      3.78 o
   2  -2  12      157.12      140.51      6.40 o
   3  -2  12      423.25      421.29     16.68 o
   4  -2  12      142.22      159.94      9.37 o
   5  -2  12       26.69       26.14      7.20 o
   6  -2  12        3.87        9.22      6.96 o
  -7  -1  12        0.09        0.57     14.72 o
  -6  -1  12      115.15      123.98     19.59 o
  -5  -1  12      369.18      370.50      9.01 o
  -4  -1  12        8.89        8.26      6.06 o
  -3  -1  12       64.66       66.60      4.84 o
  -2  -1  12       49.13       48.96      3.85 o
  -1  -1  12       69.64       70.46      4.16 o
   0  -1  12        4.02        5.23      3.19 o
   1  -1  12       94.66       97.23      4.96 o
   2  -1  12        1.30       -1.52      4.96 o
   3  -1  12      111.01      114.30      6.60 o
   4  -1  12      252.28      253.19      8.93 o
   5  -1  12       59.51       52.34      7.33 o
   6  -1  12        0.66        2.24      6.60 o
   7  -1  12        0.15       -1.11     11.54 o
  -7   0  12       20.67       17.24     14.40 o
  -6   0  12      103.86      108.42     11.73 o
  -5   0  12       84.36       80.68     10.34 o
  -4   0  12       41.81       41.23      7.98 o
  -3   0  12       27.21       33.15      4.38 o
  -2   0  12      167.19      162.65      5.37 o
  -1   0  12        9.79        6.57      2.84 o
   0   0  12      195.49      188.33      5.53 o
   1   0  12        6.81        3.89      3.26 o
   2   0  12       26.90       29.57      5.51 o
   3   0  12       19.13       13.61      4.59 o
   4   0  12       22.06       23.06      5.06 o
   5   0  12       44.69       41.55      9.08 o
   6   0  12        4.45       10.60      9.01 o
   7   0  12        0.87       -0.87      9.89 o
  -7   1  12        1.86        1.13     13.64 o
  -6   1  12        0.17        3.38      8.73 o
  -5   1  12       21.17        7.50      8.29 o
  -4   1  12      176.69      171.37      8.47 o
  -3   1  12      489.76      512.07     13.70 o
  -2   1  12      167.58      170.67      5.51 o
  -1   1  12      281.39      285.54      5.61 o
   0   1  12       31.20       29.63      3.14 o
   1   1  12       31.51       31.79      3.27 o
   2   1  12       56.37       52.74      4.62 o
   3   1  12      150.17      161.05      7.14 o
   4   1  12        4.78        5.73      4.89 o
   5   1  12        0.09        5.22      5.21 o
   6   1  12        8.68        4.03      8.78 o
  -7   2  12        0.93        4.87      9.08 o
  -6   2  12       55.25       49.00     10.35 o
  -5   2  12        0.06       -0.38      8.21 o
  -4   2  12      154.58      156.95      8.36 o
  -3   2  12       57.45       45.67      5.59 o
  -2   2  12       66.30       50.41      4.15 o
  -1   2  12       26.26       23.48      2.85 o
   0   2  12     1464.88     1567.97     23.76 o
   1   2  12        4.36        3.00      6.15 o
   2   2  12      170.73      171.06      5.12 o
   3   2  12      139.31      137.45      6.64 o
   4   2  12       44.26       50.48      6.18 o
   5   2  12        4.50        1.78      6.30 o
   6   2  12        7.31        1.90      8.45 o
  -7   3  12        1.95        3.50      9.28 o
  -6   3  12        3.87       -2.52      8.99 o
  -5   3  12        7.58       -2.41      8.23 o
  -4   3  12        2.99        0.50      7.12 o
  -3   3  12      592.72      604.26     15.11 o
  -2   3  12       90.00       83.88      6.94 o
  -1   3  12        2.22       -0.28      2.93 o
   0   3  12       41.83       40.46      6.78 o
   1   3  12        2.24        1.58      6.03 o
   2   3  12        9.24        6.96      6.79 o
   3   3  12      263.81      262.68      7.55 o
   4   3  12       47.22       41.24      5.77 o
   5   3  12        7.36        8.02      7.09 o
   6   3  12       45.69       56.38      8.17 o
  -7   4  12        3.19        6.28      9.63 o
  -6   4  12        6.36        9.75      9.23 o
  -5   4  12       26.84       24.46      8.70 o
  -4   4  12       13.13       15.76      7.39 o
  -3   4  12       38.78       37.33      7.14 o
  -2   4  12      332.51      345.45     11.33 o
  -1   4  12        3.91        3.16      2.61 o
   0   4  12      105.04      111.29      8.79 o
   1   4  12        1.44       -4.10      9.47 o
   2   4  12       21.65       14.16     11.39 o
   3   4  12        0.47        0.53      3.61 o
   4   4  12      215.60      212.45      9.85 o
   5   4  12       52.66       45.65      8.45 o
   6   4  12       23.43       23.45     10.06 o
  -7   5  12        5.58       12.34      9.97 o
  -6   5  12       74.80       85.92     11.33 o
  -5   5  12        0.02        1.68      8.20 o
  -4   5  12        6.32        8.07      7.63 o
  -3   5  12        8.02        5.60      6.74 o
  -2   5  12       99.13       99.56     12.20 o
  -1   5  12       25.68       13.04      3.52 o
   0   5  12        0.19        1.60      9.44 o
   1   5  12       43.79       49.94     12.03 o
   2   5  12        0.22       -4.09     11.07 o
   3   5  12        9.05        4.43      3.01 o
   4   5  12        0.89        3.41      6.10 o
   5   5  12       10.00       13.59      7.01 o
   6   5  12        5.58        4.52     13.33 o
  -6   6  12        1.71        4.66      9.27 o
  -5   6  12       35.66       26.28      8.91 o
  -4   6  12      270.01      268.44     21.89 o
  -3   6  12      239.33      246.66     17.94 o
  -2   6  12       14.82       11.04      5.75 o
  -1   6  12       15.60        8.70      2.54 o
   0   6  12       93.50      109.02     13.48 o
   1   6  12       26.48       30.91     10.79 o
   2   6  12      594.79      604.51     26.93 o
   3   6  12        0.97        3.47     12.22 o
   4   6  12        7.00        8.58      5.79 o
   5   6  12       30.34       33.34     15.21 o
   6   6  12       23.26       43.20     17.20 o
  -6   7  12        0.29       -2.32      9.18 o
  -5   7  12       21.57       26.26      9.15 o
  -4   7  12      111.34      102.50     10.22 o
  -3   7  12      156.50      157.21     10.06 o
  -2   7  12       20.97       21.83      6.28 o
  -1   7  12      448.78      325.76     13.56 o
   0   7  12        4.16        1.97     11.49 o
   1   7  12      495.39      513.17     25.51 o
   2   7  12        7.40       15.85     12.01 o
   3   7  12       14.88       16.99     13.80 o
   4   7  12       17.29       21.46     13.91 o
   5   7  12        2.77        5.45     13.83 o
  -6   8  12        2.52        4.00      8.93 o
  -5   8  12       36.75       30.97      9.96 o
  -4   8  12       67.92       73.83     10.04 o
  -3   8  12      157.10      148.89     10.40 o
  -2   8  12        7.75        4.64      6.22 o
  -1   8  12      169.13      142.33      6.86 o
   0   8  12      276.11      267.80     20.92 o
   1   8  12        1.46        2.02     12.75 o
   2   8  12       43.15       40.26     13.90 o
   3   8  12       56.30       63.81     15.82 o
   4   8  12       23.92       18.67     14.56 o
   5   8  12        8.99        7.98     14.86 o
  -5   9  12       31.80       24.94      9.05 o
  -4   9  12       44.96       37.37      9.11 o
  -3   9  12      490.66      514.76     15.81 o
  -2   9  12        0.08        0.14      6.15 o
  -1   9  12      147.79      124.89      4.93 o
   0   9  12        9.50       17.24     13.94 o
   1   9  12      200.45      203.54     20.04 o
   2   9  12       46.08       41.87     13.86 o
   3   9  12       47.11       58.36     16.32 o
   4   9  12       66.14       55.94     16.39 o
   5   9  12       66.10       50.71     18.20 o
  -5  10  12        5.31        4.65      8.96 o
  -4  10  12       24.84       25.49      8.88 o
  -3  10  12      271.11      261.87     12.60 o
  -2  10  12      212.26      190.78     10.12 o
  -1  10  12        0.89       -1.38      4.48 o
   0  10  12       13.13       14.20     13.27 o
   1  10  12        4.62       -1.18     12.37 o
   2  10  12        0.02        3.12     15.02 o
   3  10  12       18.76       33.65     15.82 o
   4  10  12       27.48       11.25     15.83 o
  -4  11  12        1.77        5.74      8.24 o
  -3  11  12        4.12        6.27      7.71 o
  -2  11  12       63.03       41.54     15.14 o
  -1  11  12       12.32        2.50     14.47 o
   0  11  12       21.76       18.33     14.23 o
   1  11  12        6.52        2.69     12.51 o
   2  11  12       11.11       12.78     12.75 o
   3  11  12        5.76       17.81     13.81 o
  -3  12  12        8.03       16.87     13.26 o
  -2  12  12        0.29        3.49     12.70 o
  -1  12  12       26.93       14.71     13.76 o
   0  12  12        0.18       -6.81     12.73 o
   1  12  12       72.81       71.79     17.09 o
   2  12  12       59.64       64.86     16.28 o
   3  12  12       11.72        1.25     13.73 o
  -2  13  12       14.33       11.80     13.25 o
  -1  13  12        0.42        3.99     11.93 o
   0  13  12        0.08       -0.17     13.62 o
   1  13  12        5.70        1.68     13.31 o
  -2 -13  13        1.58        0.41     13.36 o
  -1 -13  13       69.23       81.20     17.50 o
   0 -13  13        0.91       15.34     14.74 o
   1 -13  13       46.16       55.96     17.00 o
   2 -13  13       22.21       38.94     16.00 o
  -3 -12  13        6.26        1.02     13.53 o
  -2 -12  13       25.74       26.39     14.16 o
  -1 -12  13       11.71       19.59     13.62 o
   0 -12  13        1.15       -0.99     12.61 o
   1 -12  13        8.50        9.43     15.15 o
   2 -12  13       48.25       58.37     15.85 o
   3 -12  13        0.00       -2.14     15.59 o
  -4 -11  13       15.88       17.70     13.52 o
  -3 -11  13        1.74       -3.07     12.97 o
  -2 -11  13       21.34       14.91     14.13 o
  -1 -11  13        0.65        2.48     13.15 o
   0 -11  13        0.55        6.50     13.62 o
   1 -11  13       39.53       37.78     15.74 o
   2 -11  13       14.01        7.92     13.49 o
   3 -11  13        0.17       13.23     14.80 o
   4 -11  13        6.57       18.88     15.14 o
  -5 -10  13       31.70       37.84     12.12 o
  -4 -10  13       54.86       50.62     11.27 o
  -3 -10  13        0.03        4.06     12.38 o
  -2 -10  13      165.36      144.29     18.21 o
  -1 -10  13       11.98       16.85     13.10 o
   0 -10  13      401.49      340.86     23.54 o
   1 -10  13       18.20       17.89     13.95 o
   2 -10  13       11.31       16.96     14.55 o
   3 -10  13       14.47       17.93     14.21 o
   4 -10  13        5.55       22.35     14.68 o
  -5  -9  13       27.77       25.03     11.01 o
  -4  -9  13        9.57        6.71     10.11 o
  -3  -9  13        4.45        2.98     13.16 o
  -2  -9  13        0.05       -5.90     13.89 o
  -1  -9  13       13.01        5.67     13.59 o
   0  -9  13        0.00       -0.77     13.66 o
   1  -9  13      154.10      131.56     17.76 o
   2  -9  13        1.45       11.37     13.83 o
   3  -9  13       11.56        8.08     14.54 o
   4  -9  13        0.99        0.86     13.89 o
   5  -9  13        1.39        6.79     14.13 o
  -5  -8  13        0.00       -4.83     10.34 o
  -4  -8  13       28.67       13.48     10.22 o
  -3  -8  13       51.61       45.81      6.39 o
  -2  -8  13      111.28       83.74      8.89 o
  -1  -8  13        1.26       -0.50      2.49 o
   0  -8  13        5.67        2.74     13.51 o
   1  -8  13        7.17        3.71     13.10 o
   2  -8  13       12.74       20.20     14.28 o
   3  -8  13       57.25       52.56     15.38 o
   4  -8  13       20.46       28.13     14.89 o
   5  -8  13        1.56      -13.84     13.84 o
  -6  -7  13       83.77       81.15     19.89 o
  -5  -7  13        2.44       12.54      9.08 o
  -4  -7  13       23.09        3.47      9.66 o
  -3  -7  13       12.67        5.92      5.85 o
  -2  -7  13        5.82        1.32      4.94 o
  -1  -7  13       12.62       11.35      3.74 o
   0  -7  13        5.33       -1.76     13.63 o
   1  -7  13        6.57        3.53     13.19 o
   2  -7  13       12.82       10.90     13.68 o
   3  -7  13       49.67       45.91     15.20 o
   4  -7  13       48.42       35.91     14.34 o
   5  -7  13       10.11        5.93     13.01 o
  -6  -6  13        0.00        3.08     15.42 o
  -5  -6  13       16.79       18.98      9.13 o
  -4  -6  13      128.48      131.38     11.89 o
  -3  -6  13        6.32        5.97      5.60 o
  -2  -6  13        3.10        1.37      4.87 o
  -1  -6  13        0.50       -0.89      4.12 o
   0  -6  13      120.76      105.89     10.51 o
   1  -6  13        2.80       -5.11      8.87 o
   2  -6  13       33.06        7.84      9.90 o
   3  -6  13       24.65       20.48      2.88 o
   4  -6  13       30.39       37.12     14.53 o
   5  -6  13        0.25        3.32     12.11 o
   6  -6  13        3.29        7.15      9.35 o
  -6  -5  13       78.05       76.41     15.38 o
  -5  -5  13       94.23       86.19     17.52 o
  -4  -5  13       56.67       46.65      9.74 o
  -3  -5  13        0.00        0.12      5.39 o
  -2  -5  13       35.20       32.98      4.69 o
  -1  -5  13       17.48       12.92      3.22 o
   0  -5  13        8.07        5.91      2.35 o
   1  -5  13       56.31       54.44      3.31 o
   2  -5  13      423.78      408.31      8.16 o
   3  -5  13        0.13       -3.76      4.16 o
   4  -5  13      202.47      196.89      8.70 o
   5  -5  13       84.03       84.20     15.63 o
   6  -5  13       19.64       20.01      9.27 o
  -7  -4  13        2.98       -5.56     17.05 o
  -6  -4  13        4.22        4.97     15.51 o
  -5  -4  13       34.66       32.36     16.06 o
  -4  -4  13       33.16       40.90      9.45 o
  -3  -4  13      170.07      172.87      6.23 o
  -2  -4  13      301.60      293.73      6.46 o
  -1  -4  13       61.49       50.80      3.99 o
   0  -4  13     1063.39     1016.69     11.57 o
   1  -4  13        0.73        0.42      3.61 o
   2  -4  13      223.85      223.36     11.90 o
   3  -4  13        0.20       -3.74      5.16 o
   4  -4  13      182.09      190.72      9.17 o
   5  -4  13        3.86        3.45      6.08 o
   6  -4  13        0.36        2.34      8.68 o
  -7  -3  13        5.50       -6.19     15.28 o
  -6  -3  13       65.33       70.25     17.29 o
  -5  -3  13       43.76       37.16     15.49 o
  -4  -3  13        0.43       -2.82      4.83 o
  -3  -3  13      317.73      318.76      7.60 o
  -2  -3  13        7.86        3.88      3.57 o
  -1  -3  13      224.83      226.53      6.08 o
   0  -3  13        0.05        2.57      3.13 o
   1  -3  13     1055.71     1059.25     16.50 o
   2  -3  13       64.18       53.43      6.25 o
   3  -3  13      161.18      175.42      8.79 o
   4  -3  13        0.13       -2.06      6.05 o
   5  -3  13       19.53       14.70      5.67 o
   6  -3  13        3.07       -3.54      7.16 o
  -7  -2  13       20.46       15.97     15.69 o
  -6  -2  13       43.46       52.64     17.01 o
  -5  -2  13       21.40       17.87      3.76 o
  -4  -2  13       68.12       78.89      6.54 o
  -3  -2  13      461.63      477.94      8.08 o
  -2  -2  13      962.28      974.60     11.67 o
  -1  -2  13        2.60        2.31      3.48 o
   0  -2  13       33.53       34.18      3.70 o
   1  -2  13        1.18       -1.08      3.87 o
   2  -2  13     1174.33     1157.96     24.85 o
   3  -2  13      542.18      551.66     13.29 o
   4  -2  13       58.55       48.76      7.49 o
   5  -2  13       11.13       11.23      5.51 o
   6  -2  13       30.71       34.40      7.63 o
  -7  -1  13       19.97       34.14     15.62 o
  -6  -1  13      138.16      147.71     18.97 o
  -5  -1  13        2.59        8.84      4.49 o
  -4  -1  13      150.63      167.03     11.28 o
  -3  -1  13      183.82      202.45      8.73 o
  -2  -1  13       87.29       90.84      4.94 o
  -1  -1  13       52.24       55.58      4.44 o
   0  -1  13        3.36        4.63      3.20 o
   1  -1  13        7.67        9.10      4.06 o
   2  -1  13        3.64        2.75      5.87 o
   3  -1  13     1147.42     1166.44     20.22 o
   4  -1  13      826.21      880.42     14.03 o
   5  -1  13       67.02       42.12      6.38 o
   6  -1  13        2.25        0.05      8.82 o
  -7   0  13       54.31       33.60     16.35 o
  -6   0  13       26.68       23.34      9.82 o
  -5   0  13        0.11        0.32      8.55 o
  -4   0  13       67.32       82.13      9.64 o
  -3   0  13       43.38       40.67      5.87 o
  -2   0  13      433.64      440.26      8.56 o
  -1   0  13       16.43       13.61      3.78 o
   0   0  13       54.96       46.40      4.27 o
   1   0  13        2.12        3.77      3.86 o
   2   0  13      122.06      137.35     18.83 o
   3   0  13        5.08        1.65      5.12 o
   4   0  13      337.41      331.31      9.66 o
   5   0  13       76.91       78.19      8.00 o
   6   0  13        0.21        3.31      7.05 o
  -7   1  13       10.44        4.18     14.99 o
  -6   1  13        1.97        1.93      8.67 o
  -5   1  13        0.21        3.63      7.76 o
  -4   1  13       31.94       25.60      8.47 o
  -3   1  13      156.13      164.38      7.72 o
  -2   1  13       43.12       37.81      4.21 o
  -1   1  13      204.82      205.29      6.65 o
   0   1  13        0.53       -0.01      2.88 o
   1   1  13      245.64      237.48     20.55 o
   2   1  13      157.38      141.38      6.29 o
   3   1  13       74.36       71.56      7.13 o
   4   1  13       83.99       87.31      7.46 o
   5   1  13       19.36       18.67      6.67 o
   6   1  13        5.51        4.67      7.14 o
  -7   2  13        5.16       13.59     11.44 o
  -6   2  13       33.89       34.80      9.43 o
  -5   2  13        6.36        5.46      7.42 o
  -4   2  13       37.09       23.27      5.95 o
  -3   2  13       12.82        7.49      4.98 o
  -2   2  13       36.90       47.98      4.64 o
  -1   2  13        2.17        0.65      3.21 o
   0   2  13      210.54      209.98     10.20 o
   1   2  13        3.52        3.20      9.10 o
   2   2  13        6.24        2.20      1.75 o
   3   2  13       65.91       65.00      6.25 o
   4   2  13        9.34        4.84      6.33 o
   5   2  13        4.82        6.45      6.31 o
   6   2  13        6.18        2.73      6.98 o
  -7   3  13        1.42        1.16      9.61 o
  -6   3  13       56.76       49.77      9.90 o
  -5   3  13       10.02        6.76      7.59 o
  -4   3  13       84.64       77.02      9.52 o
  -3   3  13      420.45      418.97     17.09 o
  -2   3  13       16.85       13.16      5.39 o
  -1   3  13        0.91        0.32      8.86 o
   0   3  13        0.10        2.69      5.77 o
   1   3  13        0.34       -2.45      8.61 o
   2   3  13        9.31        2.47      8.74 o
   3   3  13      153.86      128.97      6.21 o
   4   3  13        0.01       -2.27      5.76 o
   5   3  13        9.85       14.21      7.03 o
   6   3  13       27.24       34.85     10.10 o
  -7   4  13        1.53       10.24      9.87 o
  -6   4  13        4.45        3.71      8.82 o
  -5   4  13       51.30       41.42      8.87 o
  -4   4  13      108.89       93.57      9.49 o
  -3   4  13       40.41       32.55      7.02 o
  -2   4  13      148.62      124.60      7.67 o
  -1   4  13       15.69        6.19      9.55 o
   0   4  13       34.22       22.61      9.11 o
   1   4  13       37.01       29.00      9.97 o
   2   4  13       11.84       12.27     10.23 o
   3   4  13       89.81       57.75     19.46 o
   4   4  13        2.51        3.66      5.68 o
   5   4  13       11.33        6.93     11.41 o
   6   4  13        0.04        3.38      9.54 o
  -6   5  13        8.70        1.17      8.88 o
  -5   5  13       19.36       17.17      8.45 o
  -4   5  13        1.94       -1.34      7.40 o
  -3   5  13        0.02        0.01      6.75 o
  -2   5  13       28.49       24.23      7.31 o
  -1   5  13        8.24        4.93      9.99 o
   0   5  13        0.10       -9.52      9.52 o
   1   5  13        0.75       -0.76      9.54 o
   2   5  13        0.61       10.54     11.07 o
   3   5  13      172.70      138.69     17.15 o
   4   5  13       64.77       45.64     15.45 o
   5   5  13        5.96        9.31     12.10 o
   6   5  13       10.17       13.58     14.09 o
  -6   6  13        3.12        5.44      8.83 o
  -5   6  13        4.36        4.56      8.56 o
  -4   6  13       11.32        5.01      7.77 o
  -3   6  13       56.34       34.01      7.81 o
  -2   6  13      191.68      190.43     14.06 o
  -1   6  13       35.04       41.80     12.02 o
   0   6  13        0.19       -0.31     10.99 o
   1   6  13        2.10       -0.84     10.78 o
   2   6  13       42.25       35.53     12.51 o
   3   6  13      101.13      108.12     16.60 o
   4   6  13       93.63       77.93     16.47 o
   5   6  13       19.72       14.90     15.23 o
  -6   7  13       13.69        7.91      9.19 o
  -5   7  13        0.04       -1.21      8.87 o
  -4   7  13        8.08        4.27     11.87 o
  -3   7  13       64.64       70.45      8.47 o
  -2   7  13      101.76       92.05     11.19 o
  -1   7  13       49.82       55.80     13.82 o
   0   7  13       28.45       21.62     14.06 o
   1   7  13       10.41       12.08     12.14 o
   2   7  13       55.75       33.08     13.15 o
   3   7  13        6.31        4.96     12.31 o
   4   7  13        4.52        6.49     11.48 o
   5   7  13        3.47       14.58     14.11 o
  -5   8  13        0.43        6.26      8.65 o
  -4   8  13        6.59        6.17      8.17 o
  -3   8  13       60.54       62.47      8.20 o
  -2   8  13       52.29       45.88      6.31 o
  -1   8  13      164.98      186.73     18.61 o
   0   8  13      277.04      295.93     22.75 o
   1   8  13       74.86      101.73     16.19 o
   2   8  13       81.45       74.85     14.36 o
   3   8  13       14.09        9.65     13.36 o
   4   8  13        8.97       17.79     15.28 o
   5   8  13        0.17       -7.76     14.47 o
  -5   9  13       17.06       16.52      8.73 o
  -4   9  13       25.39       24.06      8.82 o
  -3   9  13       10.81        5.81      7.25 o
  -2   9  13       21.92       19.31      6.13 o
  -1   9  13       63.04       49.04     14.43 o
   0   9  13        4.98        3.68     12.46 o
   1   9  13       56.36       71.50     15.98 o
   2   9  13       20.98       17.25     12.58 o
   3   9  13        2.60       -2.18     14.08 o
   4   9  13        3.79        2.04     14.79 o
  -4  10  13       56.26       65.51      9.80 o
  -3  10  13        0.85        0.71      7.18 o
  -2  10  13       42.96       38.72     14.43 o
  -1  10  13        8.98       12.07     12.83 o
   0  10  13        3.54       -1.11     13.52 o
   1  10  13       36.86       34.99     15.74 o
   2  10  13       23.57       21.22     13.91 o
   3  10  13       73.73       76.11     15.95 o
   4  10  13        0.15       -8.41     15.52 o
  -4  11  13        5.03        3.99     14.13 o
  -3  11  13        0.40        6.17     12.26 o
  -2  11  13        0.02        2.96     13.02 o
  -1  11  13      133.50      130.37     19.04 o
   0  11  13       10.19        1.13     13.12 o
   1  11  13       50.51       49.72     15.19 o
   2  11  13        6.78       13.04     12.89 o
   3  11  13        0.09        2.73     14.48 o
  -3  12  13        4.01       19.79     13.82 o
  -2  12  13       94.91      113.99     17.65 o
  -1  12  13       10.96        4.28     13.09 o
   0  12  13       49.03       48.69     14.45 o
   1  12  13        0.04        0.52     13.16 o
   2  12  13       10.19       23.71     13.47 o
  -1  13  13        1.81        3.38     13.93 o
   0  13  13        4.12        2.99     12.79 o
  -1 -13  14       13.94       18.62     14.68 o
   0 -13  14       19.91       24.62     16.45 o
   1 -13  14       13.79       12.55     14.58 o
  -3 -12  14        1.27       -9.62     14.32 o
  -2 -12  14       12.29       15.01     15.02 o
  -1 -12  14        1.73        7.91     13.49 o
   0 -12  14       74.20       67.60     16.70 o
   1 -12  14        0.04       10.37     14.74 o
   2 -12  14        0.05       13.14     13.38 o
  -3 -11  14        0.35        6.98     14.37 o
  -2 -11  14       28.87       17.92     15.70 o
  -1 -11  14        0.74       -0.34     14.16 o
   0 -11  14        2.86        6.91     13.44 o
   1 -11  14        0.02       -2.44     14.32 o
   2 -11  14        5.40       -1.88     13.82 o
   3 -11  14        7.55       11.11     15.07 o
  -4 -10  14        5.86        4.49     14.06 o
  -3 -10  14        0.14        0.69     13.64 o
  -2 -10  14        0.58        7.52     15.14 o
  -1 -10  14        2.51        1.46     13.69 o
   0 -10  14      107.11       92.97     17.80 o
   1 -10  14        3.90        2.03     14.30 o
   2 -10  14      138.04      117.22     18.91 o
   3 -10  14        0.25        7.93     13.32 o
   4 -10  14       65.47       69.06     17.24 o
  -5  -9  14       30.99       27.68     11.03 o
  -4  -9  14       15.09       13.33     10.29 o
  -3  -9  14        8.20       13.45     13.81 o
  -2  -9  14       12.51        9.85     14.00 o
  -1  -9  14       48.15       32.31     14.75 o
   0  -9  14        1.88       -5.53     14.51 o
   1  -9  14        2.21        4.45     14.04 o
   2  -9  14       16.28       19.33     14.29 o
   3  -9  14        6.56       16.98     14.65 o
   4  -9  14        0.20       -5.06     15.37 o
  -5  -8  14        0.66        1.01      9.43 o
  -4  -8  14       24.93       16.61     10.21 o
  -3  -8  14       74.39       54.35     15.55 o
  -2  -8  14       31.68       33.63     15.57 o
  -1  -8  14       18.45        5.66      3.33 o
   0  -8  14       58.38       32.64     14.77 o
   1  -8  14      116.89       94.50     17.40 o
   2  -8  14       98.71       98.56     17.16 o
   3  -8  14       33.12       27.56     14.74 o
   4  -8  14       67.30       50.14     15.82 o
   5  -8  14       17.93       29.13     14.51 o
  -5  -7  14       18.10       13.21      9.24 o
  -4  -7  14       71.09       53.00     10.68 o
  -3  -7  14      117.79      109.33      7.72 o
  -2  -7  14       16.50       10.59      5.35 o
  -1  -7  14       19.22        9.70      3.57 o
   0  -7  14        1.06       -0.02     14.06 o
   1  -7  14      120.67       69.08     15.51 o
   2  -7  14       82.55       66.18     16.24 o
   3  -7  14      144.47      157.09     19.25 o
   4  -7  14        4.68        6.24     14.25 o
   5  -7  14       19.69       23.01     14.17 o
  -6  -6  14       42.59       20.24     15.15 o
  -5  -6  14        0.27       -4.93      8.61 o
  -4  -6  14       24.75       16.53     10.04 o
  -3  -6  14        3.13        0.39      6.13 o
  -2  -6  14       17.25       21.12      6.24 o
  -1  -6  14        0.95        4.52      4.40 o
   0  -6  14       90.80       83.61     10.67 o
   1  -6  14        2.14        0.44      9.20 o
   2  -6  14        6.69        7.74      9.68 o
   3  -6  14        0.00       -3.80     14.40 o
   4  -6  14       52.35       50.21     15.63 o
   5  -6  14       24.11       20.01     13.95 o
  -6  -5  14       10.04       16.89     14.90 o
  -5  -5  14       65.72       65.45     16.50 o
  -4  -5  14       53.66       39.39     10.51 o
  -3  -5  14        0.82        3.70      5.92 o
  -2  -5  14      366.24      345.73     10.30 o
  -1  -5  14       45.72       43.72      4.27 o
   0  -5  14        5.44        2.96      3.45 o
   1  -5  14        0.13       -1.15      2.57 o
   2  -5  14       72.67       70.78      4.67 o
   3  -5  14      156.76      150.87      7.62 o
   4  -5  14       15.71       12.62      5.82 o
   5  -5  14        0.59        6.34     12.21 o
   6  -5  14        2.75        7.45      8.91 o
  -6  -4  14       36.23       32.86     15.82 o
  -5  -4  14        3.67       -2.89     14.62 o
  -4  -4  14      280.12      261.47     21.50 o
  -3  -4  14        0.06       -1.78      4.38 o
  -2  -4  14      299.38      300.75      8.38 o
  -1  -4  14        1.07        4.20      3.50 o
   0  -4  14      478.00      480.28     10.93 o
   1  -4  14       17.76       17.10      4.03 o
   2  -4  14      910.12      897.65     27.55 o
   3  -4  14       76.37       76.80      6.70 o
   4  -4  14      360.98      341.58     11.46 o
   5  -4  14        0.48        0.50      6.22 o
   6  -4  14        0.01       -5.29      8.77 o
  -6  -3  14       18.17        8.10     14.54 o
  -5  -3  14       51.41       32.67     14.61 o
  -4  -3  14       38.35       45.68      6.05 o
  -3  -3  14      144.21      162.45      6.45 o
  -2  -3  14        0.31        2.51      4.00 o
  -1  -3  14     1235.40     1238.88     12.60 o
   0  -3  14       10.88        7.11      3.51 o
   1  -3  14      486.32      495.48      9.59 o
   2  -3  14       18.89       13.05      5.79 o
   3  -3  14      103.87      129.54      9.03 o
   4  -3  14        2.38        0.29      6.15 o
   5  -3  14       41.71       47.86      6.41 o
   6  -3  14        0.16       -0.56      7.19 o
  -6  -2  14        9.85       -0.44     13.87 o
  -5  -2  14        7.68       11.36      8.32 o
  -4  -2  14      100.75       96.59      7.84 o
  -3  -2  14      214.90      213.25      7.87 o
  -2  -2  14      238.17      251.97      7.27 o
  -1  -2  14      330.81      326.64      8.02 o
   0  -2  14      381.60      354.94      7.33 o
   1  -2  14      489.98      465.61      9.45 o
   2  -2  14      196.92      194.03      7.54 o
   3  -2  14      140.57      135.06      8.75 o
   4  -2  14       27.61       19.78      5.64 o
   5  -2  14       39.62       32.65      6.13 o
   6  -2  14        3.19        2.13      5.83 o
  -7  -1  14        4.09        7.53     15.91 o
  -6  -1  14        0.96        3.57     14.16 o
  -5  -1  14       48.60       44.22      5.71 o
  -4  -1  14      648.54      658.41     18.43 o
  -3  -1  14     1471.52     1489.62     28.84 o
  -2  -1  14        0.57        5.76      4.51 o
  -1  -1  14      308.44      301.95      7.84 o
   0  -1  14        0.49        0.59      3.61 o
   1  -1  14      414.44      399.93     12.62 o
   2  -1  14      329.40      328.96      9.43 o
   3  -1  14      414.15      411.26     13.55 o
   4  -1  14        3.86        0.86      5.50 o
   5  -1  14        4.31        5.20      5.53 o
   6  -1  14       20.33       21.60      7.55 o
  -7   0  14        5.32       -2.36     15.02 o
  -6   0  14       28.85       14.02      8.88 o
  -5   0  14      151.42      156.80     12.32 o
  -4   0  14      465.86      517.43     16.69 o
  -3   0  14       32.73       36.64      8.58 o
  -2   0  14        1.59        0.99      4.29 o
  -1   0  14      157.44      146.66      7.03 o
   0   0  14      131.83      128.59      5.48 o
   1   0  14      145.21      132.32      6.29 o
   2   0  14      721.79      698.44     12.73 o
   3   0  14       39.04       39.21      5.79 o
   4   0  14       41.30       42.43      5.97 o
   5   0  14        8.85        6.41      6.12 o
   6   0  14        7.22        4.81      7.23 o
  -7   1  14       10.13        8.66     15.74 o
  -6   1  14        8.61        5.14      8.99 o
  -5   1  14       34.45       35.57      8.90 o
  -4   1  14       17.98       22.85      7.98 o
  -3   1  14       83.32       84.57      6.98 o
  -2   1  14      305.02      296.88     13.80 o
  -1   1  14       20.58       18.55      4.13 o
   0   1  14        0.11       -1.86      2.93 o
   1   1  14        0.77        0.34      2.99 o
   2   1  14       74.97       63.28      3.93 o
   3   1  14        3.34        5.60      5.62 o
   4   1  14       14.89       16.34      6.11 o
   5   1  14       12.49       13.23      6.42 o
   6   1  14       18.16       10.72      9.22 o
  -6   2  14       16.24        8.67      8.34 o
  -5   2  14        0.06        2.99      7.97 o
  -4   2  14      144.47      128.60     13.50 o
  -3   2  14        4.05       -3.26      5.23 o
  -2   2  14        2.07        4.05      4.02 o
  -1   2  14        2.23        0.74      3.55 o
   0   2  14        1.03       -4.10      5.88 o
   1   2  14        8.20        0.41      9.00 o
   2   2  14      753.08      624.51     75.49 o
   3   2  14       38.17       35.70      5.23 o
   4   2  14       38.07       38.24      8.89 o
   5   2  14        0.56        0.23      5.89 o
   6   2  14        4.42        4.94      9.13 o
  -6   3  14       18.47       13.71      9.55 o
  -5   3  14       14.95       10.60      7.53 o
  -4   3  14       26.44       21.47      8.92 o
  -3   3  14      274.02      240.73     16.23 o
  -2   3  14       59.25       49.41      6.42 o
  -1   3  14       17.69       22.04     10.21 o
   0   3  14        1.49        0.00      9.05 o
   1   3  14        6.66        8.87      9.33 o
   2   3  14        0.07       -2.81      9.69 o
   3   3  14       95.88       80.23      4.56 o
   4   3  14       59.51       79.56      7.29 o
   5   3  14        7.99       21.48     12.82 o
   6   3  14        2.07        2.39      9.64 o
  -6   4  14       42.59       45.02      9.89 o
  -5   4  14       20.35       20.83      8.32 o
  -4   4  14       23.83       17.73      7.66 o
  -3   4  14        6.79       -0.27      6.58 o
  -2   4  14       49.97       53.04     12.33 o
  -1   4  14       19.31       14.67     10.81 o
   0   4  14        3.11       -1.34     10.09 o
   1   4  14        8.56        3.15     10.43 o
   2   4  14       34.74       20.92     11.56 o
   3   4  14        2.33        1.95     11.10 o
   4   4  14        4.08        0.65     11.67 o
   5   4  14        2.21        5.89     12.65 o
  -6   5  14        3.34        5.44      8.96 o
  -5   5  14        4.13        8.77     10.04 o
  -4   5  14       22.58       15.94      7.86 o
  -3   5  14      237.09      195.44     10.30 o
  -2   5  14       18.16       19.61      6.58 o
  -1   5  14        0.03        2.02     10.78 o
   0   5  14        6.85        4.47     10.74 o
   1   5  14        1.71        7.22     10.13 o
   2   5  14       12.57       11.73     11.01 o
   3   5  14        0.01       -2.47     12.98 o
   4   5  14        0.11       -4.57     13.12 o
   5   5  14        1.52       -3.55     13.67 o
  -6   6  14        9.02        4.81      9.05 o
  -5   6  14       67.35       62.21     10.13 o
  -4   6  14      221.25      193.57     22.06 o
  -3   6  14      111.42      110.84      9.07 o
  -2   6  14       36.79       33.78      5.28 o
  -1   6  14        0.67        6.56     11.11 o
   0   6  14      125.53      168.43     17.40 o
   1   6  14       10.74        9.07     11.20 o
   2   6  14       42.63       44.63     13.85 o
   3   6  14        0.44       -3.72     13.00 o
   4   6  14        4.14       -2.78     11.54 o
   5   6  14        2.43        4.42     13.82 o
  -5   7  14       11.38        5.90      8.47 o
  -4   7  14        2.63       -1.48      8.13 o
  -3   7  14        1.45        2.84      6.94 o
  -2   7  14       90.94       70.16      8.00 o
  -1   7  14      335.99      313.44     22.20 o
   0   7  14        4.66       23.24     12.40 o
   1   7  14      246.80      290.77     21.70 o
   2   7  14        3.32        0.75     12.17 o
   3   7  14       26.87       14.35     13.30 o
   4   7  14        3.08        0.57     13.72 o
   5   7  14       62.82       70.42     17.89 o
  -5   8  14       48.49       56.05      9.97 o
  -4   8  14        0.82        0.29      7.51 o
  -3   8  14       24.11       12.95      6.88 o
  -2   8  14       17.47       12.36      5.09 o
  -1   8  14        4.23       12.42     12.79 o
   0   8  14        3.17        5.01     12.52 o
   1   8  14       17.20       12.01     12.34 o
   2   8  14        1.70        2.95     12.85 o
   3   8  14       19.50        5.31     14.15 o
   4   8  14       47.59       17.71     14.19 o
  -5   9  14      138.57      133.73     12.07 o
  -4   9  14       20.23       23.15      8.31 o
  -3   9  14        8.05       14.98     12.68 o
  -2   9  14       16.03       17.46     13.25 o
  -1   9  14       72.27       80.16     15.85 o
   0   9  14        0.02       -7.97     13.65 o
   1   9  14       50.76       49.21     14.85 o
   2   9  14       20.59       26.98     14.36 o
   3   9  14       39.06       37.90     14.59 o
   4   9  14       33.53       34.36     15.72 o
  -4  10  14        0.03       -2.45     13.68 o
  -3  10  14       18.74       20.65     13.41 o
  -2  10  14        6.08        9.19     13.60 o
  -1  10  14       10.94        8.91     12.82 o
   0  10  14       84.64       76.63     16.26 o
   1  10  14       25.81       22.32     14.12 o
   2  10  14        0.03       -3.68     13.39 o
   3  10  14       11.74       13.10     13.42 o
  -3  11  14        4.44       16.23     13.32 o
  -2  11  14        1.18        3.14     13.07 o
  -1  11  14        9.55       10.71     12.88 o
   0  11  14        2.81       10.26     13.43 o
   1  11  14       17.63       21.17     12.81 o
   2  11  14        1.64       -0.35     13.69 o
  -2  12  14        0.08       -0.07     12.16 o
  -1  12  14       16.34       11.99     13.61 o
   0  12  14       69.27       88.20     17.14 o
   1  12  14        4.61       -7.39     12.94 o
  -2 -12  15       15.25       46.06     17.30 o
  -1 -12  15        0.67       -3.48     15.79 o
   0 -12  15       53.49       81.47     17.88 o
   1 -12  15        0.55        6.36     14.32 o
  -3 -11  15        8.07        0.88     14.63 o
  -2 -11  15        4.23       -4.61     14.54 o
  -1 -11  15        0.49        9.37     14.36 o
   0 -11  15        0.00       -5.84     13.68 o
   1 -11  15        4.29        5.66     14.54 o
   2 -11  15        6.87        6.53     14.16 o
   3 -11  15       14.02       -9.36     15.20 o
  -4 -10  15       27.64       16.99     14.29 o
  -3 -10  15        0.00       -0.46     13.36 o
  -2 -10  15      244.10      212.03     21.70 o
  -1 -10  15       22.59       20.95     15.69 o
   0 -10  15       20.71       13.53     15.44 o
   1 -10  15        7.26        9.66     14.45 o
   2 -10  15        5.58       -0.03     14.82 o
   3 -10  15       16.52       18.26     15.18 o
  -4  -9  15        4.00        3.71     10.27 o
  -3  -9  15       15.98       11.41     13.95 o
  -2  -9  15        2.05        1.94     14.21 o
  -1  -9  15        0.10        0.88     14.98 o
   0  -9  15        2.95        7.75     14.69 o
   1  -9  15       63.04       60.49     16.50 o
   2  -9  15        2.95        0.49     14.96 o
   3  -9  15       30.80       23.73     15.46 o
   4  -9  15       16.94       23.54     15.13 o
  -5  -8  15        0.22       -6.05     10.40 o
  -4  -8  15        1.27        2.41      9.75 o
  -3  -8  15        1.80       -3.45     13.86 o
  -2  -8  15      236.37      241.81     22.14 o
  -1  -8  15      222.78      197.23     21.10 o
   0  -8  15       23.11       34.28     15.77 o
   1  -8  15       74.13       64.34     16.59 o
   2  -8  15        7.21        1.24     15.10 o
   3  -8  15        1.80       -1.28     13.93 o
   4  -8  15       51.52       52.27     16.41 o
  -5  -7  15        0.07       -6.90      9.45 o
  -4  -7  15       20.80       22.03     10.08 o
  -3  -7  15      106.56      127.51     18.15 o
  -2  -7  15      227.40      176.25     19.50 o
  -1  -7  15      147.66      133.84     19.25 o
   0  -7  15       10.16       15.98     14.46 o
   1  -7  15       48.77       24.80     15.39 o
   2  -7  15       59.47       56.56     15.72 o
   3  -7  15       20.43       21.09     14.71 o
   4  -7  15        3.09       -4.83     13.96 o
   5  -7  15       15.52        8.93     13.89 o
  -5  -6  15       11.23        6.06      9.70 o
  -4  -6  15       35.71       32.36     10.11 o
  -3  -6  15        5.40       -0.64      6.65 o
  -2  -6  15       26.92       23.15      6.40 o
  -1  -6  15       16.14       13.30      4.82 o
   0  -6  15      325.61      264.58     14.31 o
   1  -6  15        2.56        2.87      9.88 o
   2  -6  15        6.69       -2.24      9.97 o
   3  -6  15       11.57       12.01     10.49 o
   4  -6  15        2.50       -2.86     14.42 o
   5  -6  15        1.06       -2.34     11.62 o
  -6  -5  15       14.42       16.52     14.30 o
  -5  -5  15        1.96        9.59     14.44 o
  -4  -5  15       52.90       35.62     10.27 o
  -3  -5  15      110.26      109.13      8.16 o
  -2  -5  15       20.42       19.97      5.92 o
  -1  -5  15        8.14        7.35      3.82 o
   0  -5  15        0.41       -2.93      3.97 o
   1  -5  15        7.21        4.12      3.19 o
   2  -5  15       37.35       34.07      4.19 o
   3  -5  15      361.00      348.13      9.58 o
   4  -5  15       96.94       87.29     11.81 o
   5  -5  15       12.12       10.25     14.09 o
  -6  -4  15        0.00        8.17     14.33 o
  -5  -4  15        7.45        5.41     13.39 o
  -4  -4  15       78.15       74.95     10.55 o
  -3  -4  15       83.37       82.57      6.56 o
  -2  -4  15     1855.22     1818.13     17.95 o
  -1  -4  15       21.62       26.47      4.10 o
   0  -4  15      437.70      482.93      8.06 o
   1  -4  15        7.67        4.75      4.27 o
   2  -4  15       36.45       38.81      4.96 o
   3  -4  15        6.47        5.53      5.49 o
   4  -4  15      170.34      183.45      9.24 o
   5  -4  15       18.37       14.30      7.73 o
  -6  -3  15       24.14       28.30     15.13 o
  -5  -3  15       20.32       18.19     14.17 o
  -4  -3  15        5.28        1.25      5.29 o
  -3  -3  15      188.05      198.46      7.94 o
  -2  -3  15      109.82      101.68      5.46 o
  -1  -3  15      211.91      223.43      7.66 o
   0  -3  15       31.10       33.07      4.27 o
   1  -3  15       67.81       78.25      5.76 o
   2  -3  15        8.58        6.31      4.65 o
   3  -3  15      229.19      220.66      9.67 o
   4  -3  15       16.61        8.89      6.49 o
   5  -3  15        4.73        0.42      5.67 o
  -6  -2  15       34.79       31.59     14.84 o
  -5  -2  15        0.91       -5.45      8.57 o
  -4  -2  15        7.39        8.62      5.81 o
  -3  -2  15       13.13       11.43      6.02 o
  -2  -2  15      137.64      122.73      5.66 o
  -1  -2  15      751.69      750.90     10.64 o
   0  -2  15     1878.87     1926.69     17.23 o
   1  -2  15      911.40      933.22     13.08 o
   2  -2  15       26.62       25.35      5.21 o
   3  -2  15       66.76       80.70      7.93 o
   4  -2  15        0.03       -3.12      5.31 o
   5  -2  15        1.03       -5.61      5.61 o
  -6  -1  15        3.22       -4.97     12.69 o
  -5  -1  15       19.63       16.61      8.82 o
  -4  -1  15       75.44       75.66      9.44 o
  -3  -1  15      552.43      577.44     13.02 o
  -2  -1  15      550.49      536.79     10.44 o
  -1  -1  15      667.21      676.28     11.23 o
   0  -1  15       30.19       25.29      4.90 o
   1  -1  15       45.79       43.42      6.10 o
   2  -1  15     1160.02     1168.57     33.86 o
   3  -1  15        2.06        1.23      6.71 o
   4  -1  15       27.54       20.33      5.77 o
   5  -1  15       56.62       66.86      6.80 o
   6  -1  15       29.77       39.73     10.05 o
  -6   0  15        0.42        3.27      9.49 o
  -5   0  15       57.54       53.51      9.87 o
  -4   0  15        2.66        2.97      7.86 o
  -3   0  15      175.27      177.68      8.96 o
  -2   0  15     1516.77     1512.66     22.69 o
  -1   0  15      281.85      278.89     10.73 o
   0   0  15      716.51      745.66     18.85 o
   1   0  15      147.19      143.79      6.89 o
   2   0  15       94.28       85.30      6.46 o
   3   0  15       86.19       83.09      6.36 o
   4   0  15       51.09       64.36      7.20 o
   5   0  15        0.03       -2.69      6.50 o
   6   0  15        8.01        8.48      9.36 o
  -6   1  15        2.01       -2.61      8.75 o
  -5   1  15       27.73       18.74      7.83 o
  -4   1  15        5.78        8.00      7.41 o
  -3   1  15        2.15        4.64      5.31 o
  -2   1  15      185.19      187.94      7.40 o
  -1   1  15      235.43      235.69      8.57 o
   0   1  15       24.51       26.87      3.78 o
   1   1  15      576.15      523.56     10.76 o
   2   1  15        5.40        5.54      2.86 o
   3   1  15      128.79      116.37      7.39 o
   4   1  15       22.05       19.08      5.89 o
   5   1  15        2.53        7.61      8.67 o
  -6   2  15       14.36       14.69      9.15 o
  -5   2  15        3.02       -0.83      7.97 o
  -4   2  15       27.57       19.71      7.70 o
  -3   2  15       64.51       59.06      6.09 o
  -2   2  15      675.44      664.81     17.16 o
  -1   2  15       10.76        5.06      3.46 o
   0   2  15       77.64       51.79     11.75 o
   1   2  15       17.89        5.72     10.54 o
   2   2  15        1.64       -9.94      9.94 o
   3   2  15        1.60        2.92      3.84 o
   4   2  15       57.14       62.58     13.00 o
   5   2  15       13.58       20.96     12.10 o
  -6   3  15        8.59       12.46      8.74 o
  -5   3  15        1.53        2.80      7.87 o
  -4   3  15       45.04       41.96      8.18 o
  -3   3  15      105.10      102.28      9.17 o
  -2   3  15       20.65       19.17      5.49 o
  -1   3  15        0.35       -4.72     11.57 o
   0   3  15        4.94        3.56     10.34 o
   1   3  15        1.36        7.23     11.08 o
   2   3  15        0.16        0.70     10.49 o
   3   3  15        8.19        2.47     10.85 o
   4   3  15        0.46       -2.77     11.58 o
   5   3  15        4.41       10.16      9.15 o
  -6   4  15        0.01        8.49      8.80 o
  -5   4  15        0.89        5.25     10.46 o
  -4   4  15        7.98        4.39      7.25 o
  -3   4  15       14.83       10.96      6.77 o
  -2   4  15        0.40       -2.15      4.79 o
  -1   4  15       96.07       81.61     14.31 o
   0   4  15      479.16      454.55     23.23 o
   1   4  15      121.28      115.35     15.05 o
   2   4  15       16.97       12.80     12.41 o
   3   4  15        1.85        1.61     11.09 o
   4   4  15        3.48        2.01     12.28 o
   5   4  15        0.00      -13.06     13.06 o
  -6   5  15       12.12       17.42      9.24 o
  -5   5  15        8.78       13.24      7.83 o
  -4   5  15        4.56        4.98      7.02 o
  -3   5  15       18.87        8.44      6.79 o
  -2   5  15       55.78       38.78      5.27 o
  -1   5  15       95.64       76.39     13.88 o
   0   5  15       11.84        7.40     12.09 o
   1   5  15      118.50       87.72     14.56 o
   2   5  15      219.86      215.69     19.87 o
   3   5  15        0.65      -11.93     11.93 o
   4   5  15       16.76        6.95     11.77 o
   5   5  15        0.39       -6.09     13.45 o
  -5   6  15        5.80       -1.44      8.20 o
  -4   6  15        0.43       -0.21      7.03 o
  -3   6  15        1.35       -2.22      6.18 o
  -2   6  15      189.57      116.84     16.89 o
  -1   6  15       66.48       55.63     14.05 o
   0   6  15       85.15       91.14     15.20 o
   1   6  15       78.92       54.32     13.73 o
   2   6  15       70.00       38.81     13.58 o
   3   6  15       40.82       38.17     12.26 o
   4   6  15       19.13       20.87     12.49 o
   5   6  15        0.07        0.75     13.60 o
  -5   7  15        7.05       -0.98      8.72 o
  -4   7  15       20.98       21.53      7.93 o
  -3   7  15       16.27       13.64      6.81 o
  -2   7  15        0.53       -4.22     12.14 o
  -1   7  15        0.62       -5.49     12.66 o
   0   7  15        9.82        3.40     12.95 o
   1   7  15       48.01       27.61     12.91 o
   2   7  15        2.03        2.61     12.50 o
   3   7  15        1.94        9.63     12.76 o
   4   7  15        4.82       -2.07     13.54 o
  -5   8  15        1.80      -13.51     13.51 o
  -4   8  15       40.79       62.31     15.08 o
  -3   8  15       66.36       55.48     15.01 o
  -2   8  15       19.30       17.70     12.01 o
  -1   8  15        6.80        0.93     13.00 o
   0   8  15        3.17        2.08     12.58 o
   1   8  15       10.21       15.75     14.44 o
   2   8  15        3.28       -8.15     11.99 o
   3   8  15       19.74       21.53     13.64 o
   4   8  15        4.16       -4.45     15.40 o
  -4   9  15        2.10       -0.81     12.45 o
  -3   9  15       46.38       45.71     14.29 o
  -2   9  15       24.48       24.58     13.32 o
  -1   9  15       25.26       18.31     12.69 o
   0   9  15        0.01       -0.97     12.19 o
   1   9  15        9.38       -2.78     13.69 o
   2   9  15       45.62       53.57     15.48 o
   3   9  15       10.84       13.07     13.55 o
  -3  10  15        0.62        6.69     11.42 o
  -2  10  15        2.60        6.99     13.50 o
  -1  10  15        8.34       12.42     11.88 o
   0  10  15        0.04       -4.90     11.74 o
   1  10  15        0.51        8.21     14.19 o
   2  10  15        0.03       -5.03     12.95 o
  -2  11  15        6.09       16.81     12.47 o
  -1  11  15       12.62        9.03     12.44 o
   0  11  15        3.17       14.08     12.83 o
   1  11  15        8.54       17.56     14.11 o
  -2 -11  16        0.92        2.45     16.58 o
  -1 -11  16       44.97       28.52     16.32 o
   0 -11  16        2.34        8.09     16.33 o
   1 -11  16        0.17       -5.88     15.87 o
   2 -11  16        0.71       19.66     15.30 o
  -3 -10  16        6.80       12.01     15.22 o
  -2 -10  16       39.08       34.33     16.78 o
  -1 -10  16       11.17        1.75     14.70 o
   0 -10  16       53.44       56.79     16.25 o
   1 -10  16        1.97       15.75     13.94 o
   2 -10  16       14.04        1.82     15.99 o
   3 -10  16       14.51        0.10     17.32 o
  -4  -9  16       11.16       12.02     13.92 o
  -3  -9  16       14.52        3.56     15.26 o
  -2  -9  16        1.30       -2.28     15.65 o
  -1  -9  16        0.03       17.96     15.10 o
   0  -9  16        6.04       12.94     14.29 o
   1  -9  16        8.87        4.12     14.56 o
   2  -9  16        7.41       -0.33     15.06 o
   3  -9  16       27.48       24.65     15.32 o
  -4  -8  16        1.17        6.36     10.47 o
  -3  -8  16       13.14       -2.61     15.05 o
  -2  -8  16      109.98      101.36     17.83 o
  -1  -8  16      101.02       99.67     18.79 o
   0  -8  16       49.08       32.07     16.07 o
   1  -8  16       40.18       42.52     15.52 o
   2  -8  16        7.59       -3.11     14.40 o
   3  -8  16       24.68       36.31     16.43 o
   4  -8  16       71.27       76.13     17.38 o
  -5  -7  16        0.12       -9.98     10.12 o
  -4  -7  16        0.58       -4.39      9.61 o
  -3  -7  16        5.80       11.62     14.23 o
  -2  -7  16       34.99       24.72     15.27 o
  -1  -7  16      319.24      278.63     22.94 o
   0  -7  16        1.98        3.69     14.46 o
   1  -7  16      128.98      117.52     19.62 o
   2  -7  16        1.95        8.41     14.11 o
   3  -7  16        0.36        9.04     14.04 o
   4  -7  16        1.57       -1.14     15.19 o
  -5  -6  16       12.34       -7.64     14.38 o
  -4  -6  16       20.88       10.77      9.88 o
  -3  -6  16        0.17       -3.45      9.36 o
  -2  -6  16        1.90       -0.48     15.53 o
  -1  -6  16       19.00       15.35      9.23 o
   0  -6  16      160.01      137.84     12.43 o
   1  -6  16        1.60       -1.34      9.87 o
   2  -6  16        0.40       -3.38      9.81 o
   3  -6  16        6.82        6.50     10.11 o
   4  -6  16        0.50       -4.43     14.21 o
  -5  -5  16        0.46        3.13     14.26 o
  -4  -5  16       98.54      108.63     14.12 o
  -3  -5  16      317.47      301.21     11.33 o
  -2  -5  16      135.45      132.37      6.49 o
  -1  -5  16       29.63       35.24      4.49 o
   0  -5  16        7.01        3.12      3.91 o
   1  -5  16       13.92       13.48      4.00 o
   2  -5  16       57.72       52.95     11.46 o
   3  -5  16        5.17        9.84     10.21 o
   4  -5  16       12.18        9.59      9.77 o
   5  -5  16        2.64        7.61     13.42 o
  -6  -4  16        0.27       11.43     15.22 o
  -5  -4  16        4.13       12.62     14.48 o
  -4  -4  16        2.22        0.99      6.31 o
  -3  -4  16       35.63       29.69      5.73 o
  -2  -4  16      351.66      364.24      9.50 o
  -1  -4  16        2.10        6.11      4.30 o
   0  -4  16      389.27      365.73      7.56 o
   1  -4  16       14.71        7.59      4.26 o
   2  -4  16      453.60      460.15      9.87 o
   3  -4  16        1.56        1.75      4.91 o
   4  -4  16        3.16       10.44      9.98 o
   5  -4  16        6.76        4.33      7.46 o
  -6  -3  16        2.44        7.32     14.75 o
  -5  -3  16        3.14       -1.21     13.83 o
  -4  -3  16       29.41       25.23      6.02 o
  -3  -3  16      164.56      150.50      7.50 o
  -2  -3  16        7.65        2.15      4.95 o
  -1  -3  16      194.67      186.53      6.52 o
   0  -3  16        0.03       -2.94      3.80 o
   1  -3  16      216.42      217.29      7.62 o
   2  -3  16       12.04        4.99      4.78 o
   3  -3  16       56.41       66.37      7.46 o
   4  -3  16       14.55        5.25      6.11 o
   5  -3  16       37.86       41.03      8.34 o
  -6  -2  16        0.20       -2.55     15.29 o
  -5  -2  16        5.28        9.01      8.34 o
  -4  -2  16        0.38        0.19      5.76 o
  -3  -2  16       41.29       41.04      6.64 o
  -2  -2  16      184.05      186.61      6.97 o
  -1  -2  16      563.17      588.60      9.98 o
   0  -2  16       11.53       20.13      4.85 o
   1  -2  16      288.18      300.86      8.53 o
   2  -2  16      258.82      266.10      8.52 o
   3  -2  16      129.79      128.93      8.99 o
   4  -2  16        1.89       -3.38      5.43 o
   5  -2  16       68.12       74.12      7.07 o
  -6  -1  16       27.67       31.82      9.59 o
  -5  -1  16       35.74       44.03     14.83 o
  -4  -1  16       49.90       55.39      8.88 o
  -3  -1  16        6.03        1.60      7.72 o
  -2  -1  16      736.27      790.14     16.96 o
  -1  -1  16      355.32      372.69      9.42 o
   0  -1  16       20.00       19.98      5.06 o
   1  -1  16      735.89      770.61     13.29 o
   2  -1  16      202.76      240.37      9.67 o
   3  -1  16       55.56       56.68      7.89 o
   4  -1  16       89.47       95.48      7.11 o
   5  -1  16        0.24        8.05      8.42 o
  -6   0  16        1.95        3.07      8.62 o
  -5   0  16        0.86        6.39      7.96 o
  -4   0  16        2.69       -6.65      7.84 o
  -3   0  16       50.63       47.29      6.16 o
  -2   0  16        0.20        2.91      5.02 o
  -1   0  16       25.66       27.99      6.39 o
   0   0  16     1812.56     2011.86     50.26 o
   1   0  16       25.91       23.78      5.44 o
   2   0  16        0.66        2.78      4.87 o
   3   0  16       79.07       84.69      6.84 o
   4   0  16       16.40       23.58      8.29 o
   5   0  16        3.96        9.14      8.99 o
  -6   1  16       15.68       16.22      8.57 o
  -5   1  16       18.42       24.79      9.68 o
  -4   1  16       45.95       45.24      8.27 o
  -3   1  16      216.83      198.02      8.41 o
  -2   1  16       30.26       29.80      5.03 o
  -1   1  16      122.25      130.69      7.88 o
   0   1  16       14.84       17.04      4.49 o
   1   1  16        0.05        3.21      2.63 o
   2   1  16       34.87       38.64      5.01 o
   3   1  16       82.56       90.81      6.70 o
   4   1  16        0.05        4.67      9.71 o
   5   1  16        0.03        5.32      8.97 o
  -6   2  16        3.12        5.58      9.01 o
  -5   2  16        0.27        7.85     10.89 o
  -4   2  16        8.40        6.32      7.64 o
  -3   2  16        5.99        7.68      5.20 o
  -2   2  16       46.31       56.78      5.07 o
  -1   2  16       72.25       62.20      4.73 o
   0   2  16      149.10      203.94     16.80 o
   1   2  16      162.36      141.21     14.74 o
   2   2  16      203.29      209.20     17.08 o
   3   2  16        1.31       -4.73     10.90 o
   4   2  16       35.63       24.78     12.83 o
   5   2  16        0.04       -0.06      8.97 o
  -6   3  16        6.23        5.02      8.95 o
  -5   3  16        4.81        7.91      7.72 o
  -4   3  16        2.54        4.30      7.08 o
  -3   3  16       11.37        9.32      6.60 o
  -2   3  16       22.59       13.81      5.53 o
  -1   3  16       41.87       19.16     12.15 o
   0   3  16       10.75        2.00     11.06 o
   1   3  16       15.34       11.01     11.00 o
   2   3  16       16.53       22.15     11.12 o
   3   3  16        0.55        7.78     10.26 o
   4   3  16        5.38        8.66     11.82 o
   5   3  16        0.03       -7.20      9.81 o
  -5   4  16        0.44        2.31      7.71 o
  -4   4  16        1.45       -2.71      7.06 o
  -3   4  16        0.38        2.85      6.25 o
  -2   4  16        0.39       -2.14      4.32 o
  -1   4  16       21.00       21.29     10.93 o
   0   4  16       69.32       82.61     13.32 o
   1   4  16       86.64       64.94     14.13 o
   2   4  16       76.66       77.35     14.00 o
   3   4  16        0.48        5.24     11.15 o
   4   4  16        2.20       -4.92     11.41 o
   5   4  16       20.06       20.23     13.96 o
  -5   5  16        2.19       -4.58      8.32 o
  -4   5  16        5.37        9.76      6.61 o
  -3   5  16        6.95        9.56      6.40 o
  -2   5  16      101.30       61.60     11.94 o
  -1   5  16        1.96        4.72     12.40 o
   0   5  16       12.65        9.12     11.46 o
   1   5  16       25.09       14.32     12.26 o
   2   5  16       40.52       33.78     11.48 o
   3   5  16        4.70       -1.16     11.51 o
   4   5  16       10.27        6.79     13.68 o
  -5   6  16        5.90       14.70      8.50 o
  -4   6  16       19.23       19.26     10.43 o
  -3   6  16       48.29       33.86     13.84 o
  -2   6  16      110.22      100.79     16.52 o
  -1   6  16       87.28       92.20     15.70 o
   0   6  16       84.10       67.16     15.69 o
   1   6  16      103.09      104.74     16.76 o
   2   6  16       10.18        7.19     11.20 o
   3   6  16        0.96        0.09     11.16 o
   4   6  16        0.71        2.22     14.69 o
  -5   7  16       43.11       55.36     15.83 o
  -4   7  16        0.34       -4.81     11.60 o
  -3   7  16        2.13        1.17     12.22 o
  -2   7  16        0.35       -2.50     13.25 o
  -1   7  16       22.75       16.11     12.79 o
   0   7  16        2.40        9.97     11.12 o
   1   7  16       26.76       25.64     13.36 o
   2   7  16        8.21        6.42     13.02 o
   3   7  16       23.37       13.55     13.02 o
   4   7  16        2.37       -1.54     14.10 o
  -4   8  16        1.53       17.81     12.27 o
  -3   8  16        2.86       -1.57     13.52 o
  -2   8  16        0.18        0.90     11.80 o
  -1   8  16       15.77        9.66     12.60 o
   0   8  16        2.59        2.00     11.62 o
   1   8  16       14.72       11.93     12.60 o
   2   8  16        5.98        9.86     12.03 o
   3   8  16       18.04       13.85     13.02 o
  -3   9  16       51.69       54.65     15.13 o
  -2   9  16        4.79        2.20     12.98 o
  -1   9  16        4.73        9.96     12.09 o
   0   9  16        4.64       -3.20     13.01 o
   1   9  16       29.27       26.51     14.66 o
   2   9  16        2.47       -0.20     12.91 o
  -3  10  16        4.40        5.66     13.82 o
  -2  10  16        1.13       -0.40     13.16 o
  -1  10  16        0.17        3.92     13.37 o
   0  10  16        1.88        0.74     13.13 o
   1  10  16       20.06       27.14     13.94 o
   2  10  16        3.91       -8.46     14.20 o
  -1  11  16        9.88       12.75     14.43 o
   0  11  16        0.73       -1.32     13.98 o
  -1 -11  17       46.27       27.92     16.16 o
   0 -11  17        0.94        0.27     14.10 o
  -2 -10  17        1.45        1.47     15.58 o
  -1 -10  17        0.26        2.05     14.99 o
   0 -10  17        0.02       -4.02     14.17 o
   1 -10  17        9.69        8.43     15.59 o
   2 -10  17        8.24        6.95     14.57 o
  -3  -9  17       48.56       41.98     16.59 o
  -2  -9  17        9.94      -10.35     15.44 o
  -1  -9  17       14.27       13.88     14.40 o
   0  -9  17        1.20        6.80     15.19 o
   1  -9  17       15.68       17.49     16.21 o
   2  -9  17        0.20       22.98     15.73 o
   3  -9  17       51.36       57.90     19.29 o
  -4  -8  17        4.81        7.77     13.09 o
  -3  -8  17       34.60       38.39     16.68 o
  -2  -8  17       84.88       85.07     18.13 o
  -1  -8  17       13.84       26.19     15.30 o
   0  -8  17       40.07       52.80     16.17 o
   1  -8  17       18.97       17.53     16.54 o
   2  -8  17        0.23       -8.13     15.31 o
   3  -8  17       20.02       23.37     16.66 o
  -4  -7  17        0.33       -2.14      9.78 o
  -3  -7  17        1.13        3.22     14.52 o
  -2  -7  17        0.29        9.57     15.77 o
  -1  -7  17       19.94       27.38     15.91 o
   0  -7  17        2.05       -7.38     16.10 o
   1  -7  17        0.61        3.50     14.79 o
   2  -7  17        3.31       -1.21     15.82 o
   3  -7  17      127.17      114.19     19.16 o
   4  -7  17        0.15       -2.53     15.95 o
  -5  -6  17        0.30       -8.94     15.22 o
  -4  -6  17        0.90        5.29      9.75 o
  -3  -6  17        0.10        2.55     13.64 o
  -2  -6  17        0.02        6.30     14.85 o
  -1  -6  17        3.35        1.85      9.29 o
   0  -6  17        0.55       -2.10      9.51 o
   1  -6  17        4.56        1.22      9.79 o
   2  -6  17       73.12       58.75     12.04 o
   3  -6  17        0.27       -5.40     10.19 o
   4  -6  17       11.98        5.21     15.40 o
  -5  -5  17        2.89       -8.23     15.79 o
  -4  -5  17       34.76       32.99     10.31 o
  -3  -5  17       24.24       19.00      7.05 o
  -2  -5  17       36.20       40.14      6.23 o
  -1  -5  17       54.17       46.23      5.97 o
   0  -5  17        0.47       -3.11      4.15 o
   1  -5  17       21.71       22.15      9.79 o
   2  -5  17        0.53        1.81     10.28 o
   3  -5  17        5.46        6.28     10.18 o
   4  -5  17       11.02        8.43     16.89 o
  -5  -4  17       35.87       22.40     15.08 o
  -4  -4  17       33.45       21.61     13.77 o
  -3  -4  17        1.97        1.95      5.44 o
  -2  -4  17       36.85       32.08      5.24 o
  -1  -4  17       43.23       36.49      4.95 o
   0  -4  17      260.99      266.64      8.17 o
   1  -4  17       25.84       18.53      5.47 o
   2  -4  17        0.43       -2.10      4.68 o
   3  -4  17        0.14       -0.24      9.79 o
   4  -4  17       43.85       44.07     18.15 o
  -5  -3  17        6.19       -3.38     15.10 o
  -4  -3  17        0.08        0.93      6.08 o
  -3  -3  17      199.39      190.20      9.20 o
  -2  -3  17       72.96       60.63      6.96 o
  -1  -3  17        1.44        5.19      4.21 o
   0  -3  17       13.53       10.05      3.98 o
   1  -3  17      161.19      168.46      7.82 o
   2  -3  17       14.34       12.25      5.80 o
   3  -3  17       33.61       39.58      7.23 o
   4  -3  17        1.60       -3.69     10.03 o
   5  -3  17        1.16        0.99     10.09 o
  -5  -2  17       13.82       12.68      9.01 o
  -4  -2  17        4.85        7.15      5.92 o
  -3  -2  17      110.83      105.75      7.99 o
  -2  -2  17      127.56      138.01      7.24 o
  -1  -2  17       55.50       55.84      5.16 o
   0  -2  17      415.13      415.26     10.09 o
   1  -2  17        0.14        2.06      4.61 o
   2  -2  17      135.17      142.71      9.04 o
   3  -2  17      195.23      202.16     10.37 o
   4  -2  17       46.63       54.21      6.53 o
   5  -2  17        0.04       -4.94      9.87 o
  -5  -1  17       14.74       17.02      8.29 o
  -4  -1  17       21.07       30.97      8.77 o
  -3  -1  17       30.30       22.75      9.13 o
  -2  -1  17        0.39        6.37      6.48 o
  -1  -1  17      424.12      440.25     18.30 o
   0  -1  17        9.33        2.44      4.61 o
   1  -1  17      306.37      350.24     12.05 o
   2  -1  17       40.76       33.71      7.41 o
   3  -1  17       40.19       32.57      5.75 o
   4  -1  17      168.54      184.66     10.35 o
   5  -1  17       19.80       24.09      9.42 o
  -5   0  17        2.04        0.63      8.74 o
  -4   0  17        3.64        7.10      7.80 o
  -3   0  17       39.75       56.33      8.71 o
  -2   0  17       86.27       98.46      8.57 o
  -1   0  17       59.39       65.28      6.87 o
   0   0  17     1154.86     1275.00     17.51 o
   1   0  17       28.78       26.76     10.73 o
   2   0  17      343.55      372.98     20.03 o
   3   0  17      114.83      123.23     15.75 o
   4   0  17       10.49       20.64      8.25 o
   5   0  17        2.65        6.24      9.56 o
  -5   1  17       35.34       39.34      9.62 o
  -4   1  17       17.33       15.04      8.03 o
  -3   1  17       33.60       31.96     11.52 o
  -2   1  17       17.59       11.73     10.31 o
  -1   1  17       10.10       13.18     10.16 o
   0   1  17       25.46       22.81     10.49 o
   1   1  17        0.10        3.58     10.14 o
   2   1  17       62.38       70.91     12.55 o
   3   1  17       28.45       22.66     11.25 o
   4   1  17       21.27       25.43     10.09 o
   5   1  17       83.06       87.37     11.88 o
  -5   2  17        4.46       12.70      8.21 o
  -4   2  17       39.53       36.79      8.13 o
  -3   2  17        0.51       -4.19      6.52 o
  -2   2  17       55.89       55.40     11.96 o
  -1   2  17      103.61      100.22     13.67 o
   0   2  17      204.82      195.76     16.41 o
   1   2  17       44.08       36.57     11.82 o
   2   2  17        0.18        0.47     10.14 o
   3   2  17       11.48       16.08     11.74 o
   4   2  17       69.99       86.88     15.41 o
  -5   3  17        8.01       12.82      7.81 o
  -4   3  17       12.87        8.00      6.81 o
  -3   3  17        0.03       -1.00      6.23 o
  -2   3  17       56.68       49.13      5.57 o
  -1   3  17        3.52       -2.18      9.59 o
   0   3  17        3.76       -3.91     11.36 o
   1   3  17       53.20       26.92     11.88 o
   2   3  17        4.19       19.38     10.78 o
   3   3  17        1.34       -2.29     11.00 o
   4   3  17        0.06      -11.97     11.97 o
  -5   4  17        2.73       -1.16      8.42 o
  -4   4  17        0.06       -0.38      6.94 o
  -3   4  17        5.09        6.33      6.29 o
  -2   4  17       78.22       66.45     14.72 o
  -1   4  17       33.24       26.21     11.59 o
   0   4  17      111.22      102.71     15.47 o
   1   4  17        1.08        4.93     11.25 o
   2   4  17       31.35       23.17     12.45 o
   3   4  17        4.27       -1.19     11.96 o
   4   4  17       22.02       38.88     13.65 o
  -5   5  17        5.03       16.52     13.08 o
  -4   5  17        0.13        5.99     10.87 o
  -3   5  17        0.15        5.74     11.51 o
  -2   5  17        2.75        2.88     11.60 o
  -1   5  17      175.48      144.96     17.92 o
   0   5  17        8.74        4.06     11.84 o
   1   5  17       31.72       14.20     11.19 o
   2   5  17       50.38       59.15     14.42 o
   3   5  17       43.39       35.31     13.90 o
   4   5  17       40.35       45.51     15.21 o
  -4   6  17        1.50        6.28     12.82 o
  -3   6  17        0.02      -10.52     10.95 o
  -2   6  17        1.52        4.87     12.58 o
  -1   6  17       16.35       27.70     12.88 o
   0   6  17      428.10      417.80     25.10 o
   1   6  17        0.76      -10.27     11.07 o
   2   6  17       13.95       12.02     11.96 o
   3   6  17       30.32       26.14     13.78 o
  -4   7  17        2.95        1.89     12.60 o
  -3   7  17       20.01       23.17     12.38 o
  -2   7  17        5.61       17.24     12.86 o
  -1   7  17       25.34       34.73     12.91 o
   0   7  17        3.31        8.60     12.58 o
   1   7  17       33.64       22.83     13.34 o
   2   7  17       15.26       12.47     13.34 o
   3   7  17       19.35       24.36     13.31 o
  -3   8  17        6.84       10.96     12.34 o
  -2   8  17        0.11       -8.12     11.86 o
  -1   8  17       42.44       27.94     14.90 o
   0   8  17        0.54        5.48     12.03 o
   1   8  17       19.28        7.99     12.15 o
   2   8  17        0.24        0.96     12.57 o
  -3   9  17       66.71       58.94     15.81 o
  -2   9  17        0.69        6.96     13.24 o
  -1   9  17       10.14       18.42     13.88 o
   0   9  17        3.22       -2.36     14.07 o
   1   9  17        4.45       19.27     14.55 o
   2   9  17       27.10       28.15     13.84 o
  -1  10  17       10.64       18.99     14.88 o
   0  10  17       28.51       33.50     14.22 o
  -1 -10  18        5.30       -2.09     16.64 o
   0 -10  18        0.11        7.05     16.25 o
  -2  -9  18        0.99        1.57     15.22 o
  -1  -9  18       53.28       34.05     16.96 o
   0  -9  18        0.05       11.26     14.79 o
   1  -9  18        1.01       -4.84     14.42 o
   2  -9  18        1.57        4.56     16.20 o
  -3  -8  18       49.52       73.83     17.89 o
  -2  -8  18       50.50       80.75     19.01 o
  -1  -8  18        0.52        2.31     15.55 o
   0  -8  18       11.55       -3.45     15.96 o
   1  -8  18        5.22        8.55     14.44 o
   2  -8  18       12.33        8.80     16.83 o
  -4  -7  18        2.16        1.61     14.25 o
  -3  -7  18       86.19       64.15     16.27 o
  -2  -7  18       34.34       40.61     17.26 o
  -1  -7  18       11.50        4.93     14.52 o
   0  -7  18        0.87        6.62     15.23 o
   1  -7  18       33.15       24.51     16.40 o
   2  -7  18       53.23       61.52     17.77 o
   3  -7  18        5.14        6.66     16.29 o
  -4  -6  18        7.41        8.53     10.09 o
  -3  -6  18        0.03       12.22     14.92 o
  -2  -6  18      157.83      117.53     18.92 o
  -1  -6  18        5.07       -2.86      9.73 o
   0  -6  18        0.54       -0.62     10.33 o
   1  -6  18       15.67        8.02     10.19 o
   2  -6  18        3.94        2.20     10.52 o
   3  -6  18        7.81       10.41     10.24 o
  -4  -5  18       23.98       18.81     10.61 o
  -3  -5  18       15.58       13.92      8.21 o
  -2  -5  18       21.99       14.46      5.82 o
  -1  -5  18        0.15       -2.23      4.94 o
   0  -5  18        1.47       -1.70     10.20 o
   1  -5  18       13.20       11.34     10.91 o
   2  -5  18        8.55       16.92     10.24 o
   3  -5  18       10.19       10.37     10.57 o
   4  -5  18        4.02       -3.89     11.74 o
  -5  -4  18        0.33        0.09     15.95 o
  -4  -4  18       26.93       32.26     14.83 o
  -3  -4  18        0.13       -3.33      5.76 o
  -2  -4  18       16.33        7.84      5.91 o
  -1  -4  18       31.26       27.31      5.80 o
   0  -4  18      265.74      247.79      9.41 o
   1  -4  18       20.94       25.82     10.70 o
   2  -4  18       41.75       28.97     10.29 o
   3  -4  18       15.91       21.43     10.99 o
   4  -4  18       12.89       25.17     11.24 o
  -5  -3  18       70.06       87.12     18.31 o
  -4  -3  18        1.65        4.78      8.35 o
  -3  -3  18       38.69       50.63      6.92 o
  -2  -3  18       40.94       46.50      6.77 o
  -1  -3  18       19.34       16.24      5.08 o
   0  -3  18        2.46        3.00      5.32 o
   1  -3  18        1.33       -1.17      5.13 o
   2  -3  18        3.60        6.90      5.56 o
   3  -3  18        1.46        5.12     10.34 o
   4  -3  18        0.04        1.50     10.43 o
  -5  -2  18       14.81       18.82      9.62 o
  -4  -2  18       49.30       69.03      9.26 o
  -3  -2  18      180.26      189.30      9.40 o
  -2  -2  18       35.05       46.62      7.88 o
  -1  -2  18        5.78        4.62      6.19 o
   0  -2  18      105.75      111.18      6.50 o
   1  -2  18       23.00       21.84      6.30 o
   2  -2  18       36.33       36.58      6.70 o
   3  -2  18        0.41        1.10      6.50 o
   4  -2  18      120.15      126.85     13.50 o
  -5  -1  18       28.85       26.09      9.87 o
  -4  -1  18      204.65      212.23     10.21 o
  -3  -1  18       29.14       17.47      7.80 o
  -2  -1  18      205.14      218.55     16.97 o
  -1  -1  18       54.24       56.26     10.65 o
   0  -1  18        2.40        1.60      8.47 o
   1  -1  18      174.54      185.46     11.05 o
   2  -1  18       32.94       20.94      7.14 o
   3  -1  18       65.64       69.28      8.06 o
   4  -1  18        0.15        4.29      8.53 o
  -5   0  18        0.10       -6.48      9.27 o
  -4   0  18        0.09        5.35      7.82 o
  -3   0  18      118.51      122.41      9.98 o
  -2   0  18      469.92      508.35     23.27 o
  -1   0  18       34.66       28.09     10.08 o
   0   0  18        0.50       14.09      9.91 o
   1   0  18       39.35       48.29     10.20 o
   2   0  18      336.89      364.85     20.36 o
   3   0  18       14.54       19.00      8.42 o
   4   0  18       45.20       39.29      9.99 o
  -5   1  18       19.12       12.29      9.19 o
  -4   1  18       19.22       16.26      7.93 o
  -3   1  18       18.80       16.95      7.35 o
  -2   1  18       12.00        4.40     10.66 o
  -1   1  18        2.68        3.83      9.95 o
   0   1  18        2.81        3.02      9.57 o
   1   1  18        4.30       -5.35     10.03 o
   2   1  18       75.08       56.58     12.19 o
   3   1  18        4.63        3.17     10.14 o
   4   1  18       22.67       30.21      9.43 o
  -5   2  18        0.28        1.61      8.57 o
  -4   2  18        0.02        0.41      7.25 o
  -3   2  18        1.96        5.90      6.66 o
  -2   2  18       32.76       33.59     11.96 o
  -1   2  18       80.68       72.18     13.57 o
   0   2  18      274.54      288.17     19.75 o
   1   2  18       64.53       48.43     12.46 o
   2   2  18       72.29       64.21     14.00 o
   3   2  18       43.96       19.38     11.90 o
   4   2  18       17.27       15.82      9.23 o
  -5   3  18        1.33       12.57      8.53 o
  -4   3  18        1.29        2.60      7.33 o
  -3   3  18        3.49        1.61     11.69 o
  -2   3  18        1.84        0.85     10.99 o
  -1   3  18        1.16        7.27     10.83 o
   0   3  18        5.58        0.07     10.89 o
   1   3  18        0.07      -10.06     10.06 o
   2   3  18        0.25       -2.31     10.29 o
   3   3  18        2.28       -0.03     10.79 o
   4   3  18        0.06       -1.16     12.39 o
  -4   4  18       30.36       19.91     12.51 o
  -3   4  18        1.68        4.87     10.29 o
  -2   4  18        0.02       12.62     12.56 o
  -1   4  18       11.70       12.10     11.22 o
   0   4  18        4.99        2.63     11.12 o
   1   4  18        0.19       -0.53      9.89 o
   2   4  18       18.37       20.72     11.97 o
   3   4  18        5.71      -10.34     11.62 o
   4   4  18       22.42       27.78     13.10 o
  -4   5  18       18.70       14.90     12.52 o
  -3   5  18       33.95       49.96     13.93 o
  -2   5  18       50.08       16.62     11.23 o
  -1   5  18        1.37        2.89     11.24 o
   0   5  18        0.90       -4.07     12.94 o
   1   5  18        0.00       -2.22     11.43 o
   2   5  18       20.62        6.83     13.07 o
   3   5  18        3.30        1.91     11.74 o
  -4   6  18       19.31       33.78     13.40 o
  -3   6  18       17.93       14.08     11.75 o
  -2   6  18       25.52       26.86     14.51 o
  -1   6  18        0.11       -0.86     10.86 o
   0   6  18        0.86        9.19     11.40 o
   1   6  18        2.12       -3.32     11.57 o
   2   6  18       62.83       67.56     16.51 o
   3   6  18        5.25        9.69     12.78 o
  -3   7  18       14.06       16.37     13.02 o
  -2   7  18        4.64        3.63     12.15 o
  -1   7  18        0.24        1.63     12.23 o
   0   7  18        0.10        0.06     13.31 o
   1   7  18        0.03        3.53     13.18 o
   2   7  18        7.94       -9.03     12.78 o
  -3   8  18        7.74       11.88     13.21 o
  -2   8  18        2.81       10.68     13.32 o
  -1   8  18       33.88       30.45     12.97 o
   0   8  18        0.05        0.00     12.39 o
   1   8  18       57.85       40.45     14.05 o
  -1   9  18       58.68       81.13     17.48 o
   0   9  18        2.63       -6.06     13.27 o
   0  -9  19        0.01        8.46     16.10 o
  -2  -8  19        3.40        7.49     15.96 o
  -1  -8  19       18.60       17.66     15.94 o
   0  -8  19        0.05       12.75     15.57 o
   1  -8  19        1.39        0.38     16.85 o
  -3  -7  19        8.17       14.35     15.41 o
  -2  -7  19       20.08       10.53     15.51 o
  -1  -7  19        9.07        2.48     14.74 o
   0  -7  19        0.00        3.14     15.56 o
   1  -7  19       76.57       88.21     17.78 o
   2  -7  19       15.76        3.73     16.81 o
  -3  -6  19        0.89       -0.84     16.30 o
  -2  -6  19       89.01       55.37     18.03 o
  -1  -6  19        8.53        0.89      9.32 o
   0  -6  19        0.27        2.26      9.90 o
   1  -6  19        0.01      -10.84     10.84 o
   2  -6  19        1.63       -9.54     11.16 o
   3  -6  19       30.12       57.75     17.30 o
  -4  -5  19       11.54        8.96     15.21 o
  -3  -5  19       18.71       10.85      8.32 o
  -2  -5  19        3.87        3.59      8.81 o
  -1  -5  19        0.31        1.31      9.86 o
   0  -5  19        1.24       -3.95      9.50 o
   1  -5  19       39.48       29.36     10.90 o
   2  -5  19        7.77        5.46     10.75 o
   3  -5  19       12.54       18.08     11.24 o
  -4  -4  19       51.79       66.01     16.55 o
  -3  -4  19        1.47        1.90      6.17 o
  -2  -4  19        6.80        5.38      5.78 o
  -1  -4  19        8.81       11.84      5.59 o
   0  -4  19        3.72        7.31      9.95 o
   1  -4  19       17.85       21.09     10.29 o
   2  -4  19       34.21       39.47     11.04 o
   3  -4  19        6.65        6.88     10.86 o
  -4  -3  19       20.39       21.99      8.51 o
  -3  -3  19        5.30        6.60      7.05 o
  -2  -3  19        3.00        1.59      5.83 o
  -1  -3  19       34.33       34.12      6.46 o
   0  -3  19        0.86        2.68      5.51 o
   1  -3  19        4.85        1.29      5.51 o
   2  -3  19        6.57        4.34     10.66 o
   3  -3  19       10.44        8.60     10.92 o
  -4  -2  19      144.26      166.97     12.26 o
  -3  -2  19        7.47       15.49      6.30 o
  -2  -2  19      125.77      114.23      9.82 o
  -1  -2  19        3.80        3.93      5.80 o
   0  -2  19       23.61       27.68      6.30 o
   1  -2  19       10.18       11.36      5.80 o
   2  -2  19        1.59        9.82      6.25 o
   3  -2  19       14.43       20.38     10.85 o
  -4  -1  19        0.11       -1.27      8.09 o
  -3  -1  19       87.05       95.74     10.76 o
  -2  -1  19       47.00       49.90     10.60 o
  -1  -1  19       65.94       80.46     11.79 o
   0  -1  19        0.52       -0.56      6.95 o
   1  -1  19        0.06       -2.33      6.88 o
   2  -1  19        0.70        0.85      7.59 o
   3  -1  19        7.92       11.38      8.16 o
   4  -1  19       37.71       30.13     15.19 o
  -4   0  19        1.23        3.58      7.90 o
  -3   0  19        0.79        3.05      7.08 o
  -2   0  19      151.09      173.50     16.30 o
  -1   0  19        4.04        7.11      8.95 o
   0   0  19       78.18      111.89     12.97 o
   1   0  19        0.06       -8.74      9.44 o
   2   0  19        3.98       10.59      8.07 o
   3   0  19        7.06        3.56      8.35 o
   4   0  19       83.46       86.74     11.20 o
  -4   1  19       29.61       28.02      8.14 o
  -3   1  19       17.72       14.73      6.91 o
  -2   1  19        8.87        0.25     10.60 o
  -1   1  19       12.50        8.13     10.39 o
   0   1  19        3.59        8.12      9.64 o
   1   1  19        4.22       21.40      9.67 o
   2   1  19        5.27        3.24      9.58 o
   3   1  19        8.87        2.91      8.72 o
  -4   2  19       55.96       49.91     14.15 o
  -3   2  19       36.60       28.59     11.38 o
  -2   2  19       28.26       18.12     11.29 o
  -1   2  19        5.07        7.54     10.00 o
   0   2  19        8.43       14.76     10.78 o
   1   2  19       16.91       16.51     10.51 o
   2   2  19       24.49       15.79     11.72 o
   3   2  19       85.85      107.89     15.06 o
  -4   3  19        4.06      -11.43     11.61 o
  -3   3  19        2.00        5.59     11.32 o
  -2   3  19        1.65       -7.40     11.43 o
  -1   3  19        1.81        6.28     10.89 o
   0   3  19        0.13        6.95     10.61 o
   1   3  19        2.00       -0.75      9.96 o
   2   3  19        2.97       -0.54     11.45 o
   3   3  19        5.38        2.46     11.19 o
  -4   4  19       18.45        9.80     12.49 o
  -3   4  19        5.00        9.48     11.46 o
  -2   4  19       33.84       34.58     12.61 o
  -1   4  19        1.37       -1.18     10.98 o
   0   4  19       85.02       80.15     14.99 o
   1   4  19        0.00      -10.24     11.93 o
   2   4  19       18.87       16.48     13.17 o
   3   4  19       22.72       27.13     15.03 o
  -3   5  19       48.80       40.96     12.40 o
  -2   5  19       16.68        0.65     11.75 o
  -1   5  19        0.94       10.71     12.65 o
   0   5  19        0.46        2.06     11.73 o
   1   5  19        0.85        6.62     11.64 o
   2   5  19        0.01       11.71     11.84 o
  -3   6  19       17.88       11.83     13.43 o
  -2   6  19       33.54       27.85     12.99 o
  -1   6  19       10.11        0.99     13.18 o
   0   6  19        0.11       -0.96     12.52 o
   1   6  19        0.91        0.88     12.43 o
   2   6  19        3.53        5.19     12.99 o
  -2   7  19        6.23        7.31     13.58 o
  -1   7  19        0.01       -2.66     13.13 o
   0   7  19        1.04        9.49     12.54 o
   1   7  19        0.11       28.73     14.08 o
  -1   8  19       47.72       77.98     17.06 o
   0   8  19        4.76       22.12     14.94 o
  -1  -7  20        2.05        6.15     16.49 o
   0  -7  20        0.30       -1.10     15.19 o
   1  -7  20       13.93        9.46     17.15 o
  -2  -6  20        0.80       -4.58     15.60 o
  -1  -6  20        1.65        4.96      9.96 o
   0  -6  20        4.08        6.18      9.73 o
   1  -6  20        0.22        1.01     10.59 o
   2  -6  20        8.46        5.47     12.02 o
  -3  -5  20       33.74       15.38     15.62 o
  -2  -5  20        0.08        1.52      9.51 o
  -1  -5  20       17.09       17.13     10.49 o
   0  -5  20        2.06       10.28     18.79 o
   1  -5  20        0.15       -3.74     10.88 o
   2  -5  20        2.95        8.63     11.47 o
  -3  -4  20        1.85       -0.98     11.55 o
  -2  -4  20       56.27       46.40     10.35 o
  -1  -4  20        0.71        5.46      9.67 o
   0  -4  20       11.83       22.48     10.71 o
   1  -4  20        1.29       -1.44     10.64 o
   2  -4  20        2.23       -0.59     11.17 o
  -3  -3  20        1.58        0.05      7.21 o
  -2  -3  20        1.45       -6.55      7.01 o
  -1  -3  20       10.10        3.14      6.08 o
   0  -3  20        6.40        8.28      9.26 o
   1  -3  20        5.37        4.50      9.75 o
   2  -3  20       11.03        9.51     11.04 o
   3  -3  20        5.08       -4.81     10.37 o
  -4  -2  20        1.25       12.00      8.39 o
  -3  -2  20        7.57       17.10      7.64 o
  -2  -2  20       29.00       31.24      7.78 o
  -1  -2  20        3.02        3.66      6.94 o
   0  -2  20        0.56        2.22      6.14 o
   1  -2  20        0.12       -8.05      9.90 o
   2  -2  20       71.76       89.28     12.12 o
   3  -2  20        0.40        0.04     10.80 o
  -4  -1  20      104.10      115.82     11.43 o
  -3  -1  20        0.02        5.88      7.61 o
  -2  -1  20        1.40        4.35      7.43 o
  -1  -1  20        3.12        2.62      7.36 o
   0  -1  20        4.32        4.82      7.20 o
   1  -1  20        2.80       -1.32      7.36 o
   2  -1  20        2.31        6.40      8.05 o
   3  -1  20        0.18        8.07     17.08 o
  -4   0  20      143.93      165.58     17.97 o
  -3   0  20       18.57       18.11     11.44 o
  -2   0  20        0.00       -2.85      9.88 o
  -1   0  20        2.83        6.04      8.76 o
   0   0  20       28.39       27.84      9.47 o
   1   0  20        0.83        7.41      8.86 o
   2   0  20       37.87       44.91      8.90 o
   3   0  20       24.72       20.60      9.49 o
  -4   1  20        9.41       12.28     12.53 o
  -3   1  20       13.15       -0.45     11.87 o
  -2   1  20        3.43      -10.98     10.98 o
  -1   1  20        0.19       -1.21      9.46 o
   0   1  20        0.05        9.58      9.76 o
   1   1  20        2.31        7.46      9.55 o
   2   1  20        0.10        8.50     10.85 o
   3   1  20       13.29       29.02      9.62 o
  -4   2  20       17.21       39.12     13.98 o
  -3   2  20       40.97       37.12     12.43 o
  -2   2  20       16.62       16.18     11.86 o
  -1   2  20        3.09       -5.17     10.14 o
   0   2  20       20.24       15.80     10.62 o
   1   2  20       18.54       27.75     11.01 o
   2   2  20        6.57        2.78     10.81 o
  -3   3  20       24.66       31.12     14.18 o
  -2   3  20        0.24      -11.37     11.37 o
  -1   3  20       31.78       27.18     11.86 o
   0   3  20        0.33       -6.86     11.57 o
   1   3  20       73.72      101.82     16.09 o
   2   3  20        5.33       11.29     12.19 o
  -3   4  20        2.12        5.10     13.00 o
  -2   4  20        0.32        7.10     12.52 o
  -1   4  20       39.89       29.58     13.00 o
   0   4  20       34.75       58.92     12.91 o
   1   4  20        6.80       11.24     11.73 o
   2   4  20      107.10      108.24     17.63 o
  -2   5  20        1.74        6.34     12.14 o
  -1   5  20        1.57       17.06     11.84 o
   0   5  20        0.83       12.74     11.62 o
   1   5  20        3.89        1.88     13.16 o
  -2   6  20        7.19        8.29     13.71 o
  -1   6  20        4.04        0.07     13.08 o
   0   6  20        0.50       10.79     12.72 o
   1   6  20        0.46      -11.82     13.35 o
  -1  -5  21       40.20       70.53     12.57 o
   0  -5  21        3.80       -4.97     11.27 o
   1  -5  21       37.03       50.73     13.50 o
  -2  -4  21       19.10       12.51      9.40 o
  -1  -4  21        2.59       -2.99     10.16 o
   0  -4  21       27.07       26.60     11.12 o
   1  -4  21        0.02       -3.49     10.93 o
  -2  -3  21        0.25        3.64     13.45 o
  -1  -3  21        1.35        6.53     12.92 o
   0  -3  21        0.65        4.01     10.19 o
   1  -3  21        1.67       -5.94     10.38 o
  -3  -2  21        0.14        9.55      8.39 o
  -2  -2  21       90.72      115.08     10.25 o
  -1  -2  21        1.34        2.64      7.47 o
   0  -2  21        0.20        2.11     14.56 o
   1  -2  21       18.01       24.06     15.25 o
   2  -2  21        0.45       13.85     11.03 o
  -3  -1  21        1.51       14.87      8.24 o
  -2  -1  21       10.26       13.57     11.99 o
  -1  -1  21       41.73       60.21      9.01 o
   0  -1  21        1.00        4.59      7.82 o
   1  -1  21       43.14       64.19     16.99 o
   2  -1  21        2.02        2.68     17.24 o
  -3   0  21       10.77       -2.18     11.70 o
  -2   0  21       33.93       39.80     10.25 o
  -1   0  21        1.94        3.12     10.13 o
   0   0  21        2.70        5.79      9.75 o
   1   0  21        0.38        3.72      8.53 o
   2   0  21        0.91       -1.28     14.96 o
  -3   1  21       17.34        9.04     12.33 o
  -2   1  21        0.01      -11.40     11.40 o
  -1   1  21        8.06       12.64     10.39 o
   0   1  21        0.27       -2.34     10.33 o
   1   1  21        5.80       13.73     10.72 o
   2   1  21        3.22       15.61     11.62 o
  -2   2  21        1.25       -5.64     11.41 o
  -1   2  21       18.42        9.46     12.30 o
   0   2  21        3.59        4.60     11.44 o
   1   2  21       21.91       25.00     11.50 o
  -2   3  21        0.52        1.57     12.66 o
  -1   3  21       12.98       17.24     12.48 o
   0   3  21        0.69      -12.34     12.34 o
   1   3  21        1.25       13.63     12.73 o
  -2   4  21      157.00      213.11     21.25 o
  -1   4  21       17.76       24.18     13.58 o
   0   4  21        2.89       -8.59     12.33 o
  -1  -2  22       10.32       30.32     15.66 o
   0  -2  22      104.40      153.47     20.42 o
  -1  -1  22        0.01        4.87      8.25 o
   0  -1  22        4.11       12.44     14.51 o
  -1   0  22        1.41        1.36     10.59 o
   0   0  22       11.75       -0.44      8.89 o
  -1   1  22       23.36       36.51     11.40 o
   0   1  22        1.40       -6.76     11.78 o
 
